# Supplementary material for: LncRNA MNX1-AS1 promotes progression of intrahepatic cholangiocarcinoma through the MNX1/Hippo axis
Source: Cell Death Dis. 2020 Oct 22;11(10):894. doi: 10.1038/s41419-020-03029-0 (PMC7581777; doi:10.1038/s41419-020-03029-0)
Supplement: Supplementary file 3 — Table-S1.Primers for qRT-PCR, siRNAs oligonucleotides and FISH probe. [file 41419_2020_3029_MOESM3_ESM.xlsx]

## Sheet: Sheet1
Table-S1. Primers for qRT-PCR, siRNAs oligonucleotides and FISH probe.
Primers used for qRT-PCR
MNX1-F	CTCCTACTCGTACCCGCAG
MNX1-R	TTGAAGTCGGGCATCTTAGGC
MNX1-AS1-F	AAGGTAGCCACCAAACAC
MNX1-AS1-R	AGACTCACGTAGCACTGT
GAPDH-F	GCTCTCTGCTCCTCCTGTTC
GAPDH-R	ACGACCAAATCCGTTGACTC
siRNAs oligonucleotides
si-MNX1-AS1 1#	AGGUAGCCACCAAACACAUGCAUAA
si-MNX1-AS1 2#	GAGUCUUGCAAAGAGGAGAUCUUUA
si-MNX1-AS1 3#	CAUACAACUCGACAGAGUCACAGAA
FISH probe sequence
LncRNA MNX1-AS1	CGATGGACGCCACCTTCTGTGACTCTGT
