# Supplementary material for: LncRNA MNX1-AS1 promotes progression of intrahepatic cholangiocarcinoma through the MNX1/Hippo axis
Source: Cell Death Dis. 2020 Oct 22;11(10):894. doi: 10.1038/s41419-020-03029-0 (PMC7581777; doi:10.1038/s41419-020-03029-0)
Supplement: Supplementary file 4 — Table-S2. Differential expression genes in the GSE107943 dataset. (FDR < 0.05, |log2FC| > 2) [file 41419_2020_3029_MOESM4_ESM.xlsx]

## Sheet: TCGA_ICC_limma_ALL
Table-S2 Differential expression genes in the GSE107943 dataset
gene	FDR	P.Value	logFC	Regulate
ADH4	1.49255e-07	2.82708e-08	-10.7336	Down
CYP1A2	2.25953e-08	3.11061e-09	-10.1603	Down
APOA1	1.72921e-06	4.54685e-07	-10.0157	Down
CYP2A6	3.1656e-08	4.61287e-09	-9.94139	Down
F9	3.30504e-07	6.96133e-08	-9.85725	Down
PLG	1.52377e-05	5.10726e-06	-9.80921	Down
APOC3	1.64122e-06	4.28603e-07	-9.78031	Down
APOF	1.76361e-08	2.3313e-09	-9.39949	Down
C9	5.23152e-07	1.17418e-07	-9.3841	Down
HP	4.44138e-06	1.30229e-06	-9.3676	Down
SERPINC1	5.55119e-07	1.25636e-07	-9.31921	Down
CYP3A4	1.37546e-07	2.57495e-08	-9.23398	Down
GLYAT	6.18935e-08	1.00841e-08	-9.21209	Down
AHSG	2.12558e-07	4.24681e-08	-9.1929	Down
CYP8B1	1.29655e-07	2.40284e-08	-9.18032	Down
UGT2B10	2.98391e-08	4.31762e-09	-9.12792	Down
SULT2A1	2.38947e-06	6.52818e-07	-9.11599	Down
CYP2A7	8.37111e-10	6.09399e-11	-9.1066	Down
SLC25A47	3.77049e-07	8.09888e-08	-9.10396	Down
HAO2	7.63991e-09	8.70634e-10	-9.08293	Down
CPS1	1.16906e-08	1.44168e-09	-9.08031	Down
AGXT	1.89378e-06	5.0377e-07	-9.04952	Down
CPN2	6.23565e-07	1.43396e-07	-9.03141	Down
AKR1D1	3.78929e-08	5.70445e-09	-8.95739	Down
BHMT	4.36246e-07	9.57905e-08	-8.94568	Down
APOA5	4.06258e-06	1.17746e-06	-8.88531	Down
SLC38A4	3.9058e-08	5.91816e-09	-8.81514	Down
THRSP	1.68032e-07	3.24251e-08	-8.81054	Down
HAO1	2.58777e-07	5.29718e-08	-8.74409	Down
GYS2	1.04193e-08	1.25508e-09	-8.69647	Down
SPP2	2.24615e-07	4.51617e-08	-8.67823	Down
GSTA1	5.90661e-07	1.35129e-07	-8.675	Down
TF	6.3462e-07	1.46353e-07	-8.62176	Down
SLC10A1	2.57805e-07	5.27517e-08	-8.59769	Down
MTTP	1.48427e-08	1.90258e-09	-8.50398	Down
AFM	5.98058e-07	1.36932e-07	-8.48244	Down
ARG1	1.30726e-07	2.42515e-08	-8.4665	Down
LPA	5.07174e-07	1.13417e-07	-8.44745	Down
MOGAT2	1.37766e-08	1.74678e-09	-8.43241	Down
LECT2	2.75356e-07	5.68832e-08	-8.42558	Down
FABP1	4.3804e-07	9.62739e-08	-8.39974	Down
FAM99A	2.92106e-08	4.20637e-09	-8.39074	Down
UROC1	2.30883e-09	2.1149e-10	-8.32241	Down
HJV	1.20216e-07	2.19991e-08	-8.29301	Down
LINC01093	3.44309e-10	2.07891e-11	-8.27252	Down
GSTA2	4.17978e-07	9.11641e-08	-8.26439	Down
HPR	4.42896e-07	9.74859e-08	-8.25921	Down
DPYS	1.95914e-07	3.87023e-08	-8.25664	Down
SLC22A1	1.21282e-08	1.50753e-09	-8.19638	Down
ZG16	1.36949e-09	1.11563e-10	-8.19506	Down
TAT	1.31218e-07	2.43636e-08	-8.15409	Down
APOA2	9.40795e-06	2.99639e-06	-8.13439	Down
UGT1A4	5.32409e-08	8.46783e-09	-8.10994	Down
F13B	1.31879e-07	2.45053e-08	-8.07524	Down
SERPINA11	5.742e-07	1.30677e-07	-8.06094	Down
CFHR5	3.31223e-07	6.98324e-08	-8.0474	Down
ACOT12	9.25108e-08	1.61539e-08	-8.01847	Down
HRG	7.53746e-07	1.78077e-07	-7.99999	Down
ALDOB	4.08027e-07	8.87102e-08	-7.98262	Down
HMGCS2	7.0944e-06	2.19052e-06	-7.97452	Down
HPX	1.29493e-07	2.39804e-08	-7.9576	Down
HSD17B13	5.20572e-09	5.53022e-10	-7.9547	Down
GCGR	3.53955e-08	5.26917e-09	-7.95387	Down
SLC22A7	1.42637e-06	3.66082e-07	-7.94433	Down
CYP2E1	2.53103e-08	3.57127e-09	-7.92789	Down
ETNPPL	1.45667e-07	2.75378e-08	-7.9271	Down
SLC22A10	1.82405e-08	2.42461e-09	-7.88166	Down
CFHR4	9.37859e-08	1.64494e-08	-7.87864	Down
SLC13A5	9.30251e-07	2.26203e-07	-7.87016	Down
CFHR1	1.58416e-06	4.12017e-07	-7.83022	Down
PCK1	1.32661e-07	2.46832e-08	-7.77083	Down
HSD17B6	1.76862e-07	3.44037e-08	-7.75847	Down
ADH1A	1.16949e-06	2.92887e-07	-7.73746	Down
MBL2	2.048e-06	5.49397e-07	-7.70472	Down
UPB1	1.54635e-07	2.94289e-08	-7.70228	Down
KNG1	2.38397e-06	6.51219e-07	-7.69854	Down
TTR	1.405e-07	2.64345e-08	-7.63907	Down
CYP4A22	1.04976e-07	1.87768e-08	-7.63578	Down
CFHR3	2.52357e-07	5.13938e-08	-7.60017	Down
AC021074.3	2.1402e-09	1.92894e-10	-7.55869	Down
AC008549.1	4.16262e-10	2.63386e-11	-7.54749	Down
MT1H	2.38621e-08	3.32304e-09	-7.54452	Down
SERPIND1	7.2603e-07	1.70537e-07	-7.54189	Down
DAO	3.01691e-07	6.29032e-08	-7.53246	Down
FETUB	1.61092e-08	2.09785e-09	-7.52883	Down
OTC	1.24375e-06	3.14077e-07	-7.49919	Down
SRD5A2	2.92159e-10	1.685e-11	-7.49486	Down
CCL16	1.40035e-07	2.63185e-08	-7.4755	Down
HPD	1.04194e-06	2.57493e-07	-7.44425	Down
FCN2	2.94693e-08	4.24965e-09	-7.42888	Down
SAA4	8.81002e-07	2.12463e-07	-7.42811	Down
SLCO1B3	1.75021e-07	3.39813e-08	-7.40824	Down
ADH1B	2.46205e-07	4.99756e-08	-7.40528	Down
TTC36	1.54749e-09	1.29353e-10	-7.39838	Down
SLC2A2	3.12566e-06	8.78991e-07	-7.37588	Down
RTP3	1.10431e-07	1.99196e-08	-7.36866	Down
INS-IGF2	9.90862e-11	4.49515e-12	-7.35522	Down
RDH16	7.47955e-09	8.4808e-10	-7.3436	Down
ANGPTL3	1.36141e-06	3.47128e-07	-7.32662	Down
CHRNA4	7.13921e-09	7.99277e-10	-7.31501	Down
CDO1	2.30464e-08	3.19155e-09	-7.30911	Down
CD5L	2.4505e-07	4.97111e-08	-7.29975	Down
A1BG	2.04079e-08	2.75526e-09	-7.29892	Down
CLEC4M	4.19858e-10	2.66348e-11	-7.26853	Down
CYP1A1	8.79143e-09	1.02953e-09	-7.25923	Down
F2	4.25962e-07	9.31841e-08	-7.25885	Down
CLEC4G	3.26071e-09	3.1854e-10	-7.24206	Down
AC104809.1	2.75982e-11	9.02453e-13	-7.19487	Down
SLCO1B1	2.55654e-05	9.0746e-06	-7.19481	Down
ASPG	3.18497e-08	4.6489e-09	-7.17525	Down
LINC01018	1.79921e-08	2.38718e-09	-7.11438	Down
GREM2	8.99724e-09	1.05841e-09	-7.09334	Down
UGT1A1	1.34229e-06	3.41373e-07	-7.08914	Down
MT1G	5.26709e-08	8.36621e-09	-7.08839	Down
HEPACAM	4.71483e-12	9.25043e-14	-7.06138	Down
GBP7	7.01291e-08	1.17011e-08	-7.03243	Down
LINC01554	1.11733e-08	1.36555e-09	-6.97292	Down
GDF2	8.10582e-08	1.3846e-08	-6.95761	Down
RBP4	5.58961e-06	1.68385e-06	-6.93132	Down
LINC00844	5.08936e-09	5.38164e-10	-6.92878	Down
PRODH2	5.41262e-06	1.62213e-06	-6.92406	Down
CYP4A11	1.06096e-06	2.62628e-07	-6.90316	Down
C8A	1.1074e-06	2.75933e-07	-6.83117	Down
ACSM2A	1.52275e-05	5.10182e-06	-6.80942	Down
AGXT2	2.22058e-06	6.01639e-07	-6.77334	Down
CYP7A1	9.94928e-08	1.7609e-08	-6.77278	Down
PROZ	3.30413e-08	4.85119e-09	-6.77186	Down
MASP2	1.06735e-08	1.29225e-09	-6.77126	Down
AQP9	4.49434e-08	6.95507e-09	-6.73857	Down
hsa-mir-122	2.47389e-06	6.78107e-07	-6.67876	Down
MAT1A	1.25554e-06	3.17361e-07	-6.64016	Down
APOH	7.23699e-08	1.21489e-08	-6.63292	Down
NR1I2	3.35777e-10	2.0148e-11	-6.61917	Down
CA5A	9.79351e-09	1.1705e-09	-6.58264	Down
HNF4A-AS1	2.97601e-10	1.72893e-11	-6.57955	Down
SLC22A25	7.08861e-08	1.18564e-08	-6.57187	Down
ADRA1A	1.36373e-08	1.72744e-09	-6.55791	Down
ALB	2.96887e-06	8.30045e-07	-6.55755	Down
MPPED1	4.06759e-08	6.20156e-09	-6.53654	Down
CLEC1B	1.79692e-09	1.55055e-10	-6.53459	Down
DMGDH	1.20022e-07	2.19537e-08	-6.51597	Down
PLA2G12B	1.02742e-06	2.534e-07	-6.51418	Down
GBA3	8.33203e-07	1.99361e-07	-6.51358	Down
ASPDH	1.99705e-10	1.06934e-11	-6.50114	Down
NAT2	1.38199e-08	1.7533e-09	-6.49459	Down
LINC02499	7.82687e-08	1.32895e-08	-6.4844	Down
GNMT	4.38439e-09	4.50976e-10	-6.46031	Down
LINC02428	8.00537e-08	1.36417e-08	-6.45681	Down
CFHR2	4.23211e-08	6.49391e-09	-6.44832	Down
ACSM5	1.07236e-09	8.26238e-11	-6.44008	Down
FAM99B	1.38109e-09	1.12621e-10	-6.43877	Down
UGT3A1	3.83649e-06	1.10461e-06	-6.41143	Down
GLYATL1	2.12792e-07	4.25236e-08	-6.40254	Down
ACSM2B	3.03239e-06	8.50904e-07	-6.38958	Down
PGLYRP2	1.87963e-07	3.68705e-08	-6.35794	Down
C3orf85	5.92883e-11	2.36523e-12	-6.35691	Down
ABCB11	1.78667e-07	3.48398e-08	-6.35373	Down
CNDP1	4.59797e-10	2.96489e-11	-6.33869	Down
SLITRK3	6.69101e-09	7.41353e-10	-6.3256	Down
CYP2B6	4.63425e-06	1.36574e-06	-6.32269	Down
PRG4	8.56337e-09	9.98273e-10	-6.30951	Down
SHBG	5.95905e-08	9.64555e-09	-6.30489	Down
LINC01370	3.63814e-09	3.62996e-10	-6.29594	Down
BHMT2	2.50292e-06	6.8678e-07	-6.25386	Down
ADH1C	2.78481e-05	9.97137e-06	-6.24083	Down
SLC6A13	2.35014e-09	2.16042e-10	-6.24018	Down
FGB	1.11307e-05	3.61197e-06	-6.23608	Down
ITIH1	3.44418e-09	3.40546e-10	-6.22834	Down
SLC27A5	7.34806e-11	3.0906e-12	-6.22792	Down
PON1	7.15326e-07	1.67626e-07	-6.21985	Down
HAL	4.93359e-08	7.75177e-09	-6.20506	Down
UGT2B7	1.63718e-06	4.27415e-07	-6.1732	Down
UGT2B4	9.10095e-06	2.88783e-06	-6.17065	Down
CRHBP	1.94865e-08	2.61333e-09	-6.13903	Down
C8B	9.65253e-07	2.35859e-07	-6.13841	Down
HPGD	1.80007e-07	3.51553e-08	-6.10696	Down
LINC01702	7.91225e-09	9.09108e-10	-6.10368	Down
CES1	2.45137e-06	6.71533e-07	-6.10141	Down
TMEM82	1.00671e-07	1.78792e-08	-6.09583	Down
HAMP	2.73265e-06	7.57804e-07	-6.08318	Down
ABCG8	6.3687e-06	1.94626e-06	-6.08078	Down
PIPOX	2.2257e-08	3.05529e-09	-6.03998	Down
SDS	1.01436e-09	7.70202e-11	-6.02197	Down
LINC01831	3.15916e-12	5.42051e-14	-6.01259	Down
SLC1A2	1.1488e-07	2.08724e-08	-6.00615	Down
TDO2	8.74524e-08	1.51277e-08	-5.97141	Down
APOC1	5.9015e-09	6.39769e-10	-5.96902	Down
FMO3	2.4965e-07	5.07537e-08	-5.91227	Down
PZP	2.67669e-06	7.41028e-07	-5.90936	Down
AKR1C4	2.69498e-08	3.83675e-09	-5.8983	Down
LINC02027	1.39291e-09	1.13937e-10	-5.89318	Down
CYP2C8	7.40951e-07	1.7466e-07	-5.88162	Down
BCHE	6.92316e-09	7.7056e-10	-5.87819	Down
NEU4	4.96719e-07	1.10815e-07	-5.87119	Down
LINC01485	7.50004e-08	1.26457e-08	-5.8631	Down
ABCB4	4.17899e-07	9.11263e-08	-5.85231	Down
DIO1	2.18831e-06	5.92044e-07	-5.84833	Down
OIT3	4.83373e-07	1.07344e-07	-5.83787	Down
CYP4F2	3.6839e-09	3.68767e-10	-5.82733	Down
INHBC	2.46359e-07	5.00169e-08	-5.81072	Down
APOA4	3.9464e-05	1.46613e-05	-5.80203	Down
CYP3A43	4.63921e-09	4.81082e-10	-5.78518	Down
HGFAC	6.01425e-08	9.76194e-09	-5.77441	Down
SERPINA7	1.47453e-05	4.92533e-06	-5.75453	Down
FXYD1	6.02945e-11	2.41523e-12	-5.74067	Down
ITIH3	8.8015e-07	2.12222e-07	-5.69722	Down
PKLR	3.9266e-06	1.13424e-06	-5.68422	Down
hsa-mir-5589	1.45727e-11	3.8979e-13	-5.67104	Down
AC112206.2	4.52708e-08	7.01869e-09	-5.66771	Down
LINC02037	9.19103e-10	6.83739e-11	-5.66276	Down
ANXA10	9.57186e-08	1.68667e-08	-5.66062	Down
ACOX2	1.49449e-09	1.23945e-10	-5.65581	Down
hsa-mir-885	4.84232e-07	1.07594e-07	-5.63195	Down
ORM1	4.07843e-05	1.51985e-05	-5.61957	Down
LINC02754	1.2712e-09	1.02152e-10	-5.60879	Down
SLC6A12	3.15641e-08	4.59818e-09	-5.59583	Down
ARID3C	2.66036e-09	2.50975e-10	-5.58694	Down
LINC01595	3.15528e-06	8.88354e-07	-5.54718	Down
ORM2	2.84426e-05	1.02075e-05	-5.54156	Down
NR1I3	6.52436e-10	4.53358e-11	-5.52893	Down
ADH6	7.01372e-07	1.63754e-07	-5.51583	Down
CYP2C9	1.10004e-07	1.98201e-08	-5.50556	Down
IL27	1.68567e-09	1.43177e-10	-5.4966	Down
APOC2	4.82902e-06	1.42985e-06	-5.44171	Down
SULT1E1	4.87442e-06	1.44429e-06	-5.44054	Down
CYP26A1	1.09603e-06	2.72741e-07	-5.4358	Down
MLIP	5.61693e-07	1.27446e-07	-5.43491	Down
AOX1	4.19048e-06	1.22092e-06	-5.43339	Down
F12	1.75971e-07	3.41944e-08	-5.43058	Down
U91324.1	1.77231e-10	9.20749e-12	-5.40404	Down
CYP39A1	5.41328e-07	1.22006e-07	-5.38993	Down
LRCOL1	9.40136e-09	1.11556e-09	-5.38083	Down
USH2A	8.90621e-13	9.93826e-15	-5.38052	Down
LINC02362	9.81483e-10	7.38569e-11	-5.36906	Down
ALDH1L1	4.19144e-07	9.15213e-08	-5.35458	Down
ALDH8A1	9.36474e-07	2.27933e-07	-5.35411	Down
SLC38A3	7.61793e-06	2.3668e-06	-5.34469	Down
DBH	7.55157e-09	8.59376e-10	-5.33602	Down
AC115619.1	7.74014e-06	2.41047e-06	-5.33219	Down
G6PC	5.17243e-07	1.15923e-07	-5.31936	Down
AMDHD1	8.83046e-07	2.13137e-07	-5.31689	Down
FGF21	3.95342e-05	1.46902e-05	-5.31684	Down
LINC01146	9.50535e-08	1.67205e-08	-5.30258	Down
SLC22A9	2.06785e-05	7.17177e-06	-5.29014	Down
PFKFB1	4.62917e-09	4.79852e-10	-5.27798	Down
ABCG5	1.37928e-06	3.52586e-07	-5.2715	Down
hsa-mir-1295b	1.29414e-10	6.30541e-12	-5.26724	Down
hsa-mir-675	1.00691e-07	1.78869e-08	-5.26366	Down
MME	6.34497e-07	1.46299e-07	-5.26139	Down
OXT	3.05842e-09	2.95528e-10	-5.25178	Down
LINC01127	4.67279e-08	7.29425e-09	-5.24864	Down
VSNL1	1.48314e-08	1.90053e-09	-5.24508	Down
FTCD	2.23973e-05	7.83838e-06	-5.24172	Down
ZNF385B	1.55289e-08	2.00958e-09	-5.23161	Down
SERPINF2	2.35751e-06	6.42932e-07	-5.21455	Down
IDO2	2.21956e-08	3.04378e-09	-5.21133	Down
GFRA1	5.67996e-06	1.71269e-06	-5.20555	Down
LINC01348	4.59696e-08	7.14957e-09	-5.20252	Down
TRIM55	3.35994e-07	7.09755e-08	-5.19005	Down
CYP2D6	1.09706e-08	1.33663e-09	-5.18173	Down
CYP2C19	2.13946e-07	4.27804e-08	-5.17973	Down
CES5A	7.32304e-07	1.72323e-07	-5.17876	Down
AC007423.1	5.01348e-11	1.94002e-12	-5.17388	Down
GLT1D1	4.23245e-08	6.49616e-09	-5.17252	Down
APOC4-APOC2	5.36239e-07	1.2075e-07	-5.14945	Down
UGT1A9	0.000513427	0.000244342	-5.14116	Down
GPR88	2.54484e-07	5.19267e-08	-5.13795	Down
FGA	6.25186e-07	1.43871e-07	-5.13676	Down
SERPINA10	1.11029e-05	3.60201e-06	-5.13138	Down
FAM83A-AS1	1.54388e-06	4.00153e-07	-5.1081	Down
AMBP	6.47223e-06	1.98148e-06	-5.09964	Down
AC018467.1	9.11248e-09	1.07644e-09	-5.0934	Down
C6	5.99318e-06	1.81768e-06	-5.0869	Down
NUGGC	6.06614e-07	1.39126e-07	-5.05637	Down
BDH1	6.8488e-08	1.13732e-08	-5.05128	Down
ANGPTL8	0.000100258	4.08325e-05	-5.04455	Down
GRIN2B	3.35816e-08	4.94836e-09	-5.03602	Down
UNC93A	3.17644e-08	4.63386e-09	-5.03315	Down
CPN1	8.58271e-05	3.44186e-05	-5.02887	Down
PRAP1	0.000325613	0.000148665	-5.02653	Down
SERTM2	1.39219e-05	4.61959e-06	-5.02032	Down
ABCA6	3.82701e-08	5.77062e-09	-5.01152	Down
AC004862.1	1.53535e-06	3.97686e-07	-5.00788	Down
SHD	1.78383e-07	3.47693e-08	-4.99744	Down
CREB3L3	7.6425e-05	3.03295e-05	-4.98733	Down
ENPP7	1.07853e-06	2.67683e-07	-4.98208	Down
AL121827.1	3.24707e-10	1.92847e-11	-4.97027	Down
ADORA2A-AS1	6.14848e-07	1.41115e-07	-4.96586	Down
KLB	3.73664e-06	1.07235e-06	-4.96111	Down
AVPR1A	2.08954e-05	7.2598e-06	-4.94817	Down
CP	0.000133513	5.59265e-05	-4.94771	Down
AC010280.2	5.46174e-12	1.11847e-13	-4.9457	Down
AP000355.1	2.28692e-07	4.60375e-08	-4.91817	Down
GPD1	1.00971e-07	1.7949e-08	-4.91702	Down
SLC17A2	1.19557e-06	2.99907e-07	-4.89336	Down
AC099508.2	8.5702e-12	2.01317e-13	-4.88331	Down
DNMT3L	5.12612e-12	1.03926e-13	-4.87166	Down
UGT2A1	1.6747e-10	8.54974e-12	-4.87039	Down
DCXR-DT	1.02786e-10	4.72579e-12	-4.83547	Down
SARDH	8.93108e-10	6.58925e-11	-4.82078	Down
TTPA	5.74151e-06	1.7329e-06	-4.81119	Down
FAM151A	5.35828e-08	8.53514e-09	-4.80949	Down
KMO	3.20079e-10	1.8881e-11	-4.80066	Down
DNASE1L3	1.66236e-06	4.35702e-07	-4.78587	Down
CYP4F3	8.63799e-06	2.72751e-06	-4.78087	Down
FGG	5.28196e-05	2.01736e-05	-4.76967	Down
ASGR1	1.26e-06	3.18851e-07	-4.76387	Down
SLC47A1	1.61857e-09	1.36617e-10	-4.76022	Down
CYP2A13	1.17761e-08	1.45607e-09	-4.7509	Down
CNTFR	2.4078e-06	6.58122e-07	-4.75003	Down
AL354872.2	4.26263e-10	2.71108e-11	-4.7489	Down
AL161668.4	2.92304e-10	1.68704e-11	-4.74737	Down
hsa-mir-1258	1.41646e-12	1.8701e-14	-4.72768	Down
AP006216.2	3.94302e-13	3.40069e-15	-4.71921	Down
F7	9.34318e-05	3.77699e-05	-4.7186	Down
TENM1	5.55565e-09	5.97008e-10	-4.71053	Down
ACSL1	2.79379e-10	1.59531e-11	-4.70678	Down
PPP1R1A	5.32409e-08	8.4698e-09	-4.70488	Down
GMNC	8.02915e-08	1.36921e-08	-4.70189	Down
AC004160.1	7.39079e-11	3.11462e-12	-4.7005	Down
CDHR5	1.4559e-05	4.85718e-06	-4.70012	Down
KLKB1	1.14136e-08	1.40238e-09	-4.68966	Down
ESR1	3.1651e-10	1.86296e-11	-4.66113	Down
GLS2	4.06827e-10	2.55196e-11	-4.65288	Down
LGSN	7.03396e-08	1.17419e-08	-4.64499	Down
ADGRG7	5.11953e-05	1.94967e-05	-4.64456	Down
ANG	1.76856e-10	9.16518e-12	-4.63037	Down
ANGPTL6	7.75547e-10	5.5634e-11	-4.61592	Down
DSG1	0.000107221	4.38961e-05	-4.59488	Down
AP001783.1	4.25897e-08	6.54904e-09	-4.58358	Down
EVA1A	2.60047e-07	5.33061e-08	-4.58264	Down
FCAMR	1.19072e-05	3.89752e-06	-4.57778	Down
TPPP2	5.2468e-10	3.45926e-11	-4.57361	Down
LINC01767	2.98063e-08	4.31077e-09	-4.56303	Down
AL391095.2	2.08712e-05	7.24969e-06	-4.55361	Down
NOTUM	7.19344e-06	2.22257e-06	-4.54769	Down
DDC	3.90712e-06	1.12814e-06	-4.54197	Down
SLC25A18	5.45487e-08	8.70906e-09	-4.54084	Down
NPW	5.3437e-07	1.20285e-07	-4.53736	Down
XPNPEP2	0.000146679	6.19452e-05	-4.53689	Down
LINC01625	1.38348e-11	3.61917e-13	-4.53237	Down
SYT9	4.17387e-06	1.21523e-06	-4.52725	Down
MEP1B	1.21201e-09	9.58138e-11	-4.52288	Down
FNDC5	1.63353e-07	3.13353e-08	-4.52249	Down
SLC5A12	6.13826e-06	1.86795e-06	-4.51722	Down
MFSD2A	5.00765e-07	1.11841e-07	-4.51111	Down
APOB	5.84051e-06	1.76617e-06	-4.49462	Down
CECR2	3.21046e-07	6.73456e-08	-4.47967	Down
MARCO	9.18583e-06	2.91739e-06	-4.46937	Down
UGT1A3	5.32149e-06	1.59155e-06	-4.46474	Down
TFR2	2.88669e-05	1.03928e-05	-4.44815	Down
SEC14L3	1.38697e-07	2.60047e-08	-4.44628	Down
EHHADH	1.43559e-09	1.18239e-10	-4.44341	Down
AC119424.1	4.55262e-11	1.71572e-12	-4.43916	Down
KCNN2	3.97257e-12	7.25829e-14	-4.4384	Down
TM6SF2	1.61772e-07	3.09922e-08	-4.43582	Down
DCXR	1.94039e-12	2.85526e-14	-4.43419	Down
ZIC1	1.22514e-05	4.02371e-06	-4.43319	Down
NECAB2	2.63778e-06	7.28852e-07	-4.42734	Down
MT1X	7.01291e-09	7.8227e-10	-4.42713	Down
AL080248.1	1.8112e-06	4.78544e-07	-4.41872	Down
MT1M	1.89702e-06	5.04863e-07	-4.41164	Down
CTH	1.16011e-09	9.07601e-11	-4.40662	Down
PON3	2.91559e-06	8.13958e-07	-4.40654	Down
ABCA8	5.09551e-08	8.0291e-09	-4.39989	Down
LINC02708	3.11712e-09	3.01965e-10	-4.39369	Down
HORMAD2-AS1	2.50456e-07	5.09415e-08	-4.38877	Down
AC007298.2	2.95979e-10	1.71429e-11	-4.37967	Down
HSD11B1	1.08452e-05	3.5074e-06	-4.3739	Down
FADS6	2.99608e-05	1.08148e-05	-4.3527	Down
RTL4	4.16453e-11	1.51499e-12	-4.35213	Down
MIR122HG	0.000290664	0.000131093	-4.34958	Down
C4BPA	2.89178e-06	8.06484e-07	-4.34912	Down
AL592182.2	3.37105e-12	5.89744e-14	-4.34898	Down
PIK3C2G	0.000532233	0.00025438	-4.33866	Down
AC104809.2	4.4183e-08	6.82114e-09	-4.32201	Down
AR	3.2208e-06	9.08248e-07	-4.31582	Down
RANBP3L	2.74981e-08	3.9238e-09	-4.31455	Down
COX6A2	1.45877e-06	3.75113e-07	-4.3122	Down
ARSF	4.16501e-07	9.07738e-08	-4.30341	Down
PLIN1	1.54595e-07	2.9415e-08	-4.30244	Down
PLGLB2	5.59829e-07	1.26885e-07	-4.30022	Down
hsa-mir-6715a	9.64063e-09	1.14986e-09	-4.29438	Down
APOM	1.90322e-07	3.74887e-08	-4.29431	Down
ENPP3	5.56187e-08	8.91172e-09	-4.28761	Down
MST1	2.8889e-10	1.66261e-11	-4.28457	Down
RBP5	6.81672e-10	4.7646e-11	-4.27427	Down
TUSC8	5.47034e-06	1.64233e-06	-4.26524	Down
SLC6A1	2.00235e-07	3.96952e-08	-4.24945	Down
IGFBP1	2.04645e-05	7.08833e-06	-4.24561	Down
APOE	4.5851e-09	4.74495e-10	-4.23846	Down
CR936218.2	6.38806e-13	6.26664e-15	-4.23377	Down
AADAC	0.00102794	0.000523907	-4.23287	Down
hsa-mir-483	3.32645e-06	9.42257e-07	-4.23253	Down
MROH2A	0.000328466	0.000150048	-4.23233	Down
KHK	7.1405e-11	2.96165e-12	-4.22521	Down
SLC7A2	9.27433e-08	1.62135e-08	-4.21467	Down
AC022816.1	3.99276e-09	4.04254e-10	-4.20733	Down
ABAT	2.62924e-09	2.47394e-10	-4.20556	Down
AKR7A3	1.62935e-05	5.4991e-06	-4.20527	Down
CCDC196	2.82104e-11	9.26615e-13	-4.20355	Down
GCK	7.85324e-08	1.33439e-08	-4.20299	Down
MASP1	7.98824e-06	2.49524e-06	-4.20012	Down
NOL4	2.80137e-08	4.0134e-09	-4.18756	Down
BMP10	2.46569e-09	2.29184e-10	-4.1862	Down
AP006285.1	1.68167e-13	9.34834e-16	-4.18387	Down
LINC01727	7.80942e-09	8.94421e-10	-4.18081	Down
C2	2.23068e-07	4.48052e-08	-4.1748	Down
CYP4F12	1.62427e-06	4.23578e-07	-4.16356	Down
DEPDC7	1.18485e-08	1.46599e-09	-4.15658	Down
F11	1.11201e-07	2.00903e-08	-4.14979	Down
CALML3	6.05165e-09	6.58966e-10	-4.14604	Down
SLC27A2	5.85643e-05	2.26009e-05	-4.13746	Down
FGL1	0.000189627	8.24004e-05	-4.1354	Down
LEAP2	6.69214e-08	1.1092e-08	-4.1327	Down
CHRM2	5.25507e-08	8.34282e-09	-4.13158	Down
AZGP1	7.04171e-08	1.17607e-08	-4.13036	Down
CES3	2.5949e-06	7.14894e-07	-4.12804	Down
AC079061.1	4.08027e-07	8.86991e-08	-4.12681	Down
TBX15	2.29012e-06	6.22307e-07	-4.1172	Down
SAA1	0.00382612	0.00219636	-4.10729	Down
SMLR1	3.94062e-05	1.46366e-05	-4.10693	Down
FCN3	1.63535e-07	3.13767e-08	-4.10504	Down
AC006205.2	7.34689e-11	3.07924e-12	-4.10223	Down
LINC02275	2.4493e-09	2.2716e-10	-4.10136	Down
AL133419.1	2.1924e-10	1.19186e-11	-4.09034	Down
hsa-mir-490	2.66534e-11	8.65023e-13	-4.08895	Down
SLC39A5	0.00038795	0.000180044	-4.0721	Down
KANK4	8.56787e-08	1.47683e-08	-4.06615	Down
ATF5	1.09274e-08	1.33014e-09	-4.06372	Down
GC	6.23589e-07	1.43478e-07	-4.06	Down
FBP1	1.21148e-09	9.56212e-11	-4.05992	Down
AL359915.1	1.2797e-12	1.6006e-14	-4.04822	Down
SLCO1A2	0.000443744	0.00020826	-4.04494	Down
PROC	3.39251e-06	9.63186e-07	-4.03653	Down
PSAT1	5.94466e-05	2.29914e-05	-4.03124	Down
ENHO	1.13199e-07	2.0516e-08	-4.02961	Down
DGAT2	1.06503e-06	2.63954e-07	-4.02249	Down
LBP	0.000728359	0.00035827	-4.02211	Down
CYP4F22	2.97895e-05	1.07481e-05	-4.0159	Down
LDHD	3.09551e-07	6.47066e-08	-4.00051	Down
ABCC9	3.26227e-07	6.85945e-08	-3.99424	Down
CUX2	0.000148545	6.27941e-05	-3.99248	Down
VNN3	1.53471e-06	3.97399e-07	-3.98294	Down
SPDYC	1.05572e-06	2.61286e-07	-3.9644	Down
CWH43	1.42837e-05	4.75364e-06	-3.96205	Down
ACADSB	9.90862e-11	4.49563e-12	-3.95713	Down
GLTPD2	1.72224e-08	2.26691e-09	-3.95259	Down
STAB2	3.80313e-07	8.17676e-08	-3.95103	Down
SORD	1.01044e-10	4.62578e-12	-3.94892	Down
PCK2	3.5417e-11	1.2392e-12	-3.94548	Down
MOGAT3	3.06039e-05	1.10719e-05	-3.93477	Down
PHYHD1	4.98631e-09	5.25025e-10	-3.93247	Down
GHR	2.25781e-06	6.12512e-07	-3.90512	Down
SPX	5.65238e-08	9.07821e-09	-3.87995	Down
CYP27A1	3.76493e-09	3.7734e-10	-3.8666	Down
AGMO	0.000191531	8.32827e-05	-3.86397	Down
CHAD	1.18218e-06	2.96354e-07	-3.85824	Down
TRPC5	1.29616e-09	1.04477e-10	-3.85215	Down
RGN	7.3228e-07	1.72287e-07	-3.85034	Down
AC092384.2	6.58341e-08	1.08607e-08	-3.84808	Down
COLEC10	1.17272e-06	2.93809e-07	-3.84564	Down
AC020978.4	6.67011e-10	4.65122e-11	-3.84351	Down
TDRD15	1.84542e-09	1.60344e-10	-3.83989	Down
NAGS	1.73199e-06	4.55633e-07	-3.83834	Down
MT1E	5.72726e-07	1.3023e-07	-3.83675	Down
GADD45G	2.36257e-08	3.28529e-09	-3.83279	Down
LINC02153	2.56795e-14	6.50779e-17	-3.83254	Down
SAA2-SAA4	0.00360429	0.00205798	-3.82263	Down
HORMAD2	1.66981e-07	3.21745e-08	-3.82085	Down
AFP	0.000145856	6.15679e-05	-3.80006	Down
ADRB2	2.9974e-07	6.24352e-08	-3.79891	Down
AC107396.1	2.22278e-14	5.07517e-17	-3.79707	Down
AC239800.2	3.82895e-05	1.41702e-05	-3.7964	Down
ABCC2	0.000154461	6.55616e-05	-3.79135	Down
AC083902.1	8.29142e-11	3.60938e-12	-3.78637	Down
FYB2	5.3138e-05	2.03039e-05	-3.78472	Down
TERB2	9.95452e-11	4.54093e-12	-3.77981	Down
LRRC2	4.1579e-05	1.55286e-05	-3.77419	Down
SOX5	4.63924e-08	7.23809e-09	-3.77267	Down
LINC01818	5.52562e-14	1.75048e-16	-3.77203	Down
AL161740.1	6.08022e-11	2.44054e-12	-3.76424	Down
SULT1B1	2.73613e-06	7.5916e-07	-3.76238	Down
AC244100.3	4.97184e-09	5.22892e-10	-3.75135	Down
AC011604.2	4.70197e-11	1.78354e-12	-3.74617	Down
CTNNA3	1.65402e-07	3.18161e-08	-3.72088	Down
C14orf180	3.76585e-06	1.08196e-06	-3.72056	Down
GPLD1	1.78141e-06	4.69778e-07	-3.71856	Down
C4BPB	0.000250799	0.000111637	-3.70671	Down
BMPER	1.14435e-05	3.72638e-06	-3.70656	Down
ITLN1	3.18283e-05	1.15617e-05	-3.70494	Down
AC022101.1	0.000409196	0.000190908	-3.70299	Down
AC120042.1	3.97959e-12	7.30363e-14	-3.6993	Down
F11-AS1	2.03416e-07	4.0417e-08	-3.69768	Down
MT2A	4.35225e-07	9.55307e-08	-3.69109	Down
PLA2G2A	0.000957598	0.000484024	-3.6897	Down
CYP2D7	6.00932e-10	4.08973e-11	-3.68951	Down
LINC02484	1.08164e-06	2.68676e-07	-3.68856	Down
LINC01780	5.49591e-11	2.16332e-12	-3.684	Down
AC006254.1	1.23084e-06	3.10515e-07	-3.67908	Down
LCAT	1.91598e-11	5.59954e-13	-3.67469	Down
GPAM	1.94486e-06	5.19504e-07	-3.67468	Down
AC092071.1	1.61964e-07	3.10357e-08	-3.66212	Down
LINC02637	2.14138e-08	2.92345e-09	-3.66187	Down
ALDH6A1	5.55554e-10	3.71278e-11	-3.65715	Down
INSIG1	2.65439e-10	1.4951e-11	-3.64893	Down
LINC02766	1.21745e-09	9.65237e-11	-3.63881	Down
PTGR1	1.43884e-06	3.69516e-07	-3.63818	Down
KCNJ3	0.000296936	0.000134237	-3.62556	Down
GNAO1	4.98962e-06	1.48291e-06	-3.62423	Down
AL772337.1	3.53955e-08	5.26861e-09	-3.62416	Down
NTF3	1.39179e-06	3.56295e-07	-3.62407	Down
AC009166.1	1.07491e-07	1.93102e-08	-3.61897	Down
LIPC	4.66765e-05	1.76251e-05	-3.61741	Down
LINC01621	5.8629e-10	3.97091e-11	-3.61305	Down
LINC01687	1.52153e-06	3.93552e-07	-3.60098	Down
GPT	3.71213e-08	5.5701e-09	-3.60029	Down
AGMAT	5.25311e-07	1.18003e-07	-3.58761	Down
AP001042.1	2.96798e-08	4.28728e-09	-3.58584	Down
ENPP1	3.83399e-07	8.26642e-08	-3.58499	Down
HHIP	6.72137e-05	2.6325e-05	-3.58486	Down
CYP3A7	6.92725e-05	2.7205e-05	-3.57404	Down
AL161630.1	3.8851e-10	2.4183e-11	-3.56712	Down
AP001781.1	1.81799e-06	4.80711e-07	-3.56565	Down
IGFALS	2.11192e-06	5.68877e-07	-3.55217	Down
CD302	2.08428e-07	4.15323e-08	-3.54997	Down
PDE3B	4.97609e-07	1.11054e-07	-3.54953	Down
GATM	5.73339e-07	1.30416e-07	-3.54944	Down
IGF1	3.85343e-06	1.10996e-06	-3.54225	Down
TPRG1-AS1	3.00699e-08	4.35469e-09	-3.53659	Down
SLC51A	8.67287e-08	1.49812e-08	-3.52716	Down
AC079360.1	9.65154e-10	7.23126e-11	-3.52698	Down
ACSS3	9.98913e-06	3.1966e-06	-3.5258	Down
AC068631.1	8.81788e-09	1.03371e-09	-3.51922	Down
CPB2	3.50167e-06	9.96755e-07	-3.51806	Down
ZYG11A	1.87252e-06	4.97196e-07	-3.49798	Down
PAH	2.82907e-06	7.87491e-07	-3.49504	Down
MFAP3L	2.98063e-08	4.31165e-09	-3.49258	Down
AL121992.3	1.13711e-07	2.06269e-08	-3.4923	Down
IGF2	0.000310025	0.000140927	-3.4868	Down
PLGLB1	5.80568e-08	9.36194e-09	-3.47974	Down
SLC2A9	8.81813e-08	1.52646e-08	-3.46262	Down
GLYCTK	7.51205e-11	3.18414e-12	-3.4583	Down
SYT7	5.99509e-05	2.32036e-05	-3.45053	Down
AC106822.1	4.49358e-11	1.68154e-12	-3.44393	Down
CFH	1.0786e-05	3.48687e-06	-3.4358	Down
FOXN4	9.95045e-06	3.18219e-06	-3.43578	Down
ATP2B2	0.00113143	0.000581786	-3.43292	Down
ABCG2	9.78825e-10	7.35769e-11	-3.43185	Down
AL023755.1	6.88758e-07	1.6033e-07	-3.42743	Down
NCAM2	2.23744e-05	7.82852e-06	-3.42397	Down
PBLD	2.29165e-08	3.167e-09	-3.42305	Down
CDA	4.06338e-07	8.82101e-08	-3.42284	Down
TMEM220	1.30566e-07	2.42079e-08	-3.4213	Down
SAA2	0.0174804	0.0115979	-3.42124	Down
THPO	0.000221167	9.73623e-05	-3.41933	Down
AL360007.1	6.84669e-11	2.81536e-12	-3.41927	Down
ACADL	1.52357e-05	5.10598e-06	-3.4187	Down
CNGA1	6.60175e-06	2.02646e-06	-3.41472	Down
AADAT	1.16644e-10	5.54248e-12	-3.40993	Down
CMBL	7.87881e-05	3.13542e-05	-3.40345	Down
AC099509.1	5.93603e-07	1.3585e-07	-3.39615	Down
MT1A	2.75864e-05	9.86525e-06	-3.39242	Down
TRPM8	0.000233285	0.000103174	-3.38762	Down
AC083841.1	6.18655e-05	2.40154e-05	-3.38568	Down
SLC34A1	1.18731e-08	1.47044e-09	-3.38304	Down
TSLP	1.1879e-05	3.88732e-06	-3.38033	Down
MYRIP	2.34982e-06	6.40642e-07	-3.37756	Down
RIPPLY1	8.72714e-07	2.10322e-07	-3.3739	Down
SERPINF1	9.22415e-06	2.9322e-06	-3.37321	Down
AC116025.1	7.58255e-11	3.22952e-12	-3.36608	Down
ABHD6	5.48256e-07	1.23993e-07	-3.36532	Down
AMN	0.000348289	0.000160015	-3.36117	Down
NAT8	0.000163396	6.97396e-05	-3.35812	Down
AC026765.3	4.15673e-11	1.50876e-12	-3.35208	Down
FUOM	1.14272e-07	2.07526e-08	-3.34827	Down
AL592494.1	8.22775e-07	1.9647e-07	-3.34616	Down
ITIH2	0.000206584	9.04783e-05	-3.34176	Down
SLC9B2	2.35333e-07	4.76149e-08	-3.336	Down
HAAO	9.90777e-08	1.75193e-08	-3.33183	Down
NDST3	3.73723e-08	5.61386e-09	-3.33028	Down
SLC16A10	1.32093e-06	3.35457e-07	-3.32946	Down
SEC14L2	1.69459e-09	1.44142e-10	-3.3294	Down
FAM9B	6.65885e-06	2.04597e-06	-3.32812	Down
MTUS2	5.27457e-05	2.01432e-05	-3.32099	Down
IYD	0.00135894	0.000710994	-3.31206	Down
AC099684.1	1.39218e-06	3.56454e-07	-3.303	Down
LINC02675	1.815e-06	4.79845e-07	-3.30265	Down
AC012313.3	2.47083e-08	3.46096e-09	-3.29847	Down
AC138356.1	1.41421e-07	2.6631e-08	-3.29304	Down
CROCC2	7.30238e-10	5.16418e-11	-3.29168	Down
GPM6A	0.000163771	6.99645e-05	-3.29135	Down
AC040168.1	1.59054e-06	4.13871e-07	-3.29081	Down
AC004160.2	1.09869e-11	2.76325e-13	-3.2882	Down
SLCO2B1	6.04936e-08	9.83129e-09	-3.28736	Down
VIPR1	2.31414e-05	8.13001e-06	-3.28065	Down
hsa-mir-4662a	1.50999e-09	1.25539e-10	-3.27994	Down
ALDH2	3.76249e-08	5.65488e-09	-3.27911	Down
LINC01428	1.02593e-08	1.23371e-09	-3.27894	Down
SERPINA4	2.4487e-08	3.42408e-09	-3.26948	Down
HS1BP3-IT1	1.48312e-06	3.82284e-07	-3.26895	Down
SVOP	4.90949e-05	1.86326e-05	-3.2675	Down
SLC22A3	0.000768311	0.000379869	-3.26446	Down
MT1F	4.15034e-07	9.03525e-08	-3.26145	Down
KCNJ8	1.88351e-07	3.6985e-08	-3.26062	Down
TCTEX1D1	1.02268e-09	7.77095e-11	-3.2592	Down
DPPA4	1.26098e-08	1.57932e-09	-3.25552	Down
SLC13A3	7.70521e-05	3.06035e-05	-3.25498	Down
AL161645.1	5.48338e-07	1.24034e-07	-3.2482	Down
BAAT	6.85312e-07	1.59472e-07	-3.24578	Down
KLHL6-AS1	4.57823e-08	7.11483e-09	-3.23935	Down
hsa-mir-383	1.03484e-07	1.84591e-08	-3.23749	Down
RNF165	1.24352e-07	2.2878e-08	-3.23081	Down
ASS1	1.93681e-08	2.59667e-09	-3.22328	Down
FITM1	1.0382e-07	1.85318e-08	-3.21931	Down
CTXND1	0.00134417	0.000702385	-3.21472	Down
FAM13A	6.26348e-07	1.44215e-07	-3.20902	Down
SMOC1	9.00456e-07	2.17817e-07	-3.20279	Down
DAB1	1.03917e-05	3.34496e-06	-3.1991	Down
AC015468.1	3.17882e-13	2.36479e-15	-3.18984	Down
CD14	1.58584e-08	2.05806e-09	-3.18789	Down
POU6F2-AS1	0.000172598	7.41821e-05	-3.18276	Down
ASB4	4.85792e-06	1.43881e-06	-3.18221	Down
H19	0.00286838	0.00160226	-3.18131	Down
hsa-mir-378a	1.5493e-09	1.29568e-10	-3.18054	Down
AJ009632.2	2.37246e-06	6.47299e-07	-3.16721	Down
VWCE	5.6764e-08	9.12539e-09	-3.16151	Down
AP003471.1	2.58799e-10	1.4524e-11	-3.16131	Down
AL365259.1	1.9231e-05	6.61393e-06	-3.16058	Down
SELENOP	1.34385e-07	2.50534e-08	-3.15927	Down
SHMT1	5.761e-10	3.89012e-11	-3.15679	Down
APOC4	7.55744e-11	3.20833e-12	-3.1553	Down
AL355096.1	3.73058e-07	7.99485e-08	-3.14697	Down
AC090150.1	1.4251e-05	4.74042e-06	-3.14252	Down
APOL5	1.98901e-06	5.32355e-07	-3.14249	Down
ALDH1L1-AS2	2.73084e-05	9.74463e-06	-3.13911	Down
TMEM220-AS1	5.58749e-06	1.68298e-06	-3.13733	Down
DBH-AS1	1.92607e-07	3.79939e-08	-3.1373	Down
AC015908.3	1.08018e-06	2.68224e-07	-3.13586	Down
FMO5	1.02954e-05	3.30764e-06	-3.13051	Down
AL138749.1	1.9829e-11	5.87615e-13	-3.12738	Down
UGT2B15	0.00028532	0.000128553	-3.12645	Down
CCDC38	3.19593e-06	9.00581e-07	-3.12227	Down
IGFBP2	8.00593e-05	3.19125e-05	-3.12098	Down
GPT2	1.89844e-06	5.05318e-07	-3.1165	Down
AC087392.1	1.04646e-05	3.37142e-06	-3.11622	Down
LY6E-DT	4.20526e-08	6.44927e-09	-3.10682	Down
KDM8	7.42271e-11	3.1311e-12	-3.10576	Down
AC109454.3	9.83507e-08	1.73707e-08	-3.10518	Down
hsa-mir-144	1.17101e-05	3.82344e-06	-3.09674	Down
GASK1A	2.41214e-05	8.50781e-06	-3.09513	Down
LINC01639	4.41397e-06	1.29379e-06	-3.08743	Down
OSTN-AS1	2.28537e-06	6.20735e-07	-3.08593	Down
XDH	5.63918e-05	2.16624e-05	-3.08511	Down
ADGRV1	0.000395811	0.000184049	-3.06682	Down
LINC02028	3.83271e-06	1.10321e-06	-3.06516	Down
PDK4	0.00011084	4.55319e-05	-3.06385	Down
MLXIPL	2.18448e-06	5.90652e-07	-3.06376	Down
PC	2.49246e-05	8.82471e-06	-3.06352	Down
PRR18	0.000299016	0.000135306	-3.0631	Down
RNF125	8.43071e-06	2.65135e-06	-3.05231	Down
LILRB5	3.16013e-05	1.14715e-05	-3.04604	Down
TSKU	8.63476e-07	2.07707e-07	-3.04246	Down
PRAMEF10	0.0002152	9.45773e-05	-3.04204	Down
TDGF1	0.000468345	0.000220782	-3.04118	Down
ALPL	0.00036979	0.000170906	-3.03976	Down
CD36	1.30745e-05	4.31488e-06	-3.03547	Down
STEAP4	0.000656821	0.00032037	-3.02453	Down
AC087482.1	0.00309743	0.00174287	-3.02268	Down
LGI1	0.00639815	0.00385746	-3.02127	Down
ARPP21	8.41548e-06	2.64555e-06	-3.01951	Down
ETNK2	1.2561e-08	1.57005e-09	-3.01066	Down
RIDA	4.69628e-09	4.87768e-10	-3.0095	Down
CFP	3.30236e-07	6.95432e-08	-3.00118	Down
CBS	2.74753e-06	7.62773e-07	-2.99672	Down
XG	0.000184938	8.01436e-05	-2.99567	Down
AC090340.1	0.0115006	0.00733328	-2.99562	Down
hsa-mir-139	1.28871e-08	1.62138e-09	-2.99184	Down
PCP4L1	8.17977e-06	2.56142e-06	-2.98845	Down
SLC28A1	2.16726e-05	7.56349e-06	-2.98423	Down
IL13RA2	0.000555771	0.000267038	-2.98103	Down
AASS	2.29953e-05	8.07022e-06	-2.97501	Down
MRO	7.33635e-08	1.23307e-08	-2.97496	Down
RSPO3	0.00155637	0.000825103	-2.97217	Down
PPP1R3G	3.63088e-06	1.03843e-06	-2.9692	Down
RUNDC3B	0.0002831	0.000127438	-2.96418	Down
UPP2	0.000225393	9.93976e-05	-2.9639	Down
ECHDC3	0.000906256	0.000455187	-2.96381	Down
CPED1	7.93969e-06	2.47781e-06	-2.96047	Down
LINC00402	0.000129668	5.41245e-05	-2.95472	Down
AL928921.1	4.91506e-10	3.20237e-11	-2.95121	Down
CD300LG	5.4856e-06	1.64757e-06	-2.95	Down
LRRC31	0.00106163	0.000542682	-2.94863	Down
CCBE1	0.000171955	7.38565e-05	-2.94284	Down
WNK3	1.37234e-05	4.54753e-06	-2.94083	Down
GRIA3	3.68924e-06	1.05693e-06	-2.94044	Down
BBOX1	0.000207779	9.10356e-05	-2.93701	Down
LINC02575	0.000931442	0.000469332	-2.9321	Down
AC244100.4	1.05926e-08	1.27856e-09	-2.92969	Down
ACKR2	5.1063e-05	1.94404e-05	-2.92475	Down
AL390778.2	6.43951e-05	2.50974e-05	-2.9233	Down
LINC01612	0.00774243	0.00474799	-2.92256	Down
SOAT2	1.62972e-05	5.50101e-06	-2.92115	Down
TMEM176A	0.000254132	0.000113237	-2.91903	Down
AC012379.1	5.50681e-08	8.81194e-09	-2.9138	Down
SC5D	2.45858e-10	1.3647e-11	-2.91125	Down
SYPL2	3.8998e-06	1.12571e-06	-2.91062	Down
LINC02640	1.43182e-05	4.76689e-06	-2.90986	Down
ZDHHC19	6.94328e-05	2.72736e-05	-2.90579	Down
AL160408.3	2.85343e-05	1.02509e-05	-2.90193	Down
XAGE3	3.99288e-11	1.43623e-12	-2.89745	Down
AGTR1	0.00149732	0.000791286	-2.89624	Down
ABCC6	1.65843e-07	3.19145e-08	-2.89285	Down
GCKR	6.87976e-05	2.69904e-05	-2.8909	Down
CYP2J2	2.29777e-07	4.62935e-08	-2.88549	Down
ENO3	1.04883e-06	2.5941e-07	-2.88465	Down
SIM1	3.20221e-06	9.02746e-07	-2.88379	Down
AC103740.1	0.000159234	6.77809e-05	-2.88347	Down
CAMK2B	0.000209641	9.19371e-05	-2.87865	Down
LYVE1	2.8321e-06	7.8845e-07	-2.87381	Down
ITIH4	3.42761e-05	1.25224e-05	-2.87102	Down
PPP4R4	9.57884e-05	3.88165e-05	-2.87024	Down
FOLH1	1.00299e-07	1.77886e-08	-2.86099	Down
AK4	3.34208e-05	1.21826e-05	-2.85308	Down
PVALB	0.000494084	0.000234167	-2.84394	Down
EPB41L4B	2.34464e-07	4.74007e-08	-2.84255	Down
EPHX1	1.19355e-07	2.18025e-08	-2.84161	Down
AC105105.2	1.85127e-05	6.34342e-06	-2.83831	Down
LIPG	9.69998e-05	3.93788e-05	-2.83761	Down
GSTZ1	1.85535e-08	2.47e-09	-2.83677	Down
AL390755.1	3.71684e-06	1.06621e-06	-2.83439	Down
P2RX3	1.69639e-05	5.75103e-06	-2.83326	Down
AL117382.2	2.45401e-09	2.27697e-10	-2.82755	Down
CAT	2.98961e-10	1.74501e-11	-2.82634	Down
ELFN1	1.39464e-05	4.62942e-06	-2.81511	Down
TH	3.45751e-05	1.26458e-05	-2.81343	Down
PCSK6	7.63927e-06	2.37375e-06	-2.81286	Down
CDH15	0.00043462	0.00020364	-2.8068	Down
GPR182	4.16689e-06	1.21251e-06	-2.80361	Down
IGSF23	0.000181241	7.83562e-05	-2.80272	Down
AC087045.2	7.68117e-06	2.38972e-06	-2.79947	Down
LINC00261	0.000912528	0.000458744	-2.79683	Down
AC137056.1	3.33158e-06	9.43846e-07	-2.79556	Down
AC008592.4	1.65283e-07	3.17865e-08	-2.79353	Down
ABCA9	0.000487827	0.000231062	-2.79148	Down
MCHR1	0.000645377	0.000314419	-2.78742	Down
hsa-mir-148a	1.51206e-09	1.25897e-10	-2.78696	Down
SLC46A3	1.81348e-07	3.54764e-08	-2.78475	Down
PHYH	1.98689e-09	1.75627e-10	-2.77943	Down
AC007666.1	4.82615e-07	1.07156e-07	-2.77862	Down
MAN1C1	7.466e-06	2.31411e-06	-2.7777	Down
AC099329.2	0.000442433	0.000207608	-2.77395	Down
EPHX2	1.09558e-06	2.72585e-07	-2.77178	Down
PAQR9-AS1	0.00418127	0.00242194	-2.77116	Down
CCL15-CCL14	0.000358269	0.000165054	-2.77035	Down
LEPR	5.24223e-05	2.00025e-05	-2.77012	Down
hsa-mir-378c	7.38184e-08	1.24132e-08	-2.76403	Down
AC063919.1	1.12401e-08	1.37877e-09	-2.76307	Down
IL1RN	0.00195063	0.00105549	-2.7628	Down
ACSL5	1.81391e-05	6.19615e-06	-2.76121	Down
SPATA41	8.82563e-08	1.52816e-08	-2.75683	Down
AC010969.1	6.12934e-06	1.8647e-06	-2.75522	Down
LINC00470	0.00325833	0.00184152	-2.75305	Down
GPER1	7.32377e-06	2.26623e-06	-2.75206	Down
ASPA	0.000229679	0.000101438	-2.74947	Down
AL137798.1	3.45969e-05	1.26594e-05	-2.74565	Down
SELENBP1	0.000775227	0.000383743	-2.74046	Down
SLC7A9	0.00102578	0.000522637	-2.73843	Down
GLDC	0.000342412	0.000156937	-2.73841	Down
PLAAT2	0.000163663	6.98869e-05	-2.73333	Down
AP003119.3	3.10671e-05	1.12535e-05	-2.7319	Down
SIGLEC11	9.38704e-05	3.79664e-05	-2.73007	Down
SERPINA12	0.000204387	8.94461e-05	-2.72455	Down
CYP2C18	0.00090995	0.000457242	-2.72315	Down
ALDH4A1	7.48407e-06	2.32063e-06	-2.72284	Down
SLC25A42	2.13027e-08	2.90392e-09	-2.72193	Down
OGDHL	0.000321519	0.000146638	-2.72032	Down
AC063938.1	5.45862e-08	8.71728e-09	-2.71864	Down
LRRTM4	0.000546518	0.000261989	-2.71742	Down
DPT	0.00627638	0.00377968	-2.716	Down
NADK2	3.42889e-09	3.38895e-10	-2.71566	Down
SLC6A2	0.0033271	0.00188474	-2.7108	Down
LINC02671	5.526e-08	8.84973e-09	-2.7101	Down
AC007991.3	7.46737e-09	8.45477e-10	-2.70801	Down
TMEM176B	0.000126339	5.26168e-05	-2.70438	Down
PXMP2	1.55489e-08	2.01281e-09	-2.70111	Down
A2M	7.48422e-07	1.76574e-07	-2.70046	Down
AC012065.3	3.64026e-06	1.04156e-06	-2.69933	Down
MEI4	0.00966444	0.00605978	-2.69713	Down
RCAN1	5.33163e-07	1.1994e-07	-2.6941	Down
LINC01744	5.28601e-10	3.50758e-11	-2.69399	Down
CES4A	4.77658e-05	1.80696e-05	-2.69256	Down
ADH7	1.01718e-07	1.81025e-08	-2.69078	Down
ST3GAL6	5.73559e-05	2.20749e-05	-2.68835	Down
ASCL1	0.0020662	0.00112334	-2.68761	Down
NCOA7-AS1	2.52067e-06	6.9196e-07	-2.68731	Down
CES2	2.05904e-06	5.53034e-07	-2.68027	Down
PCOLCE2	0.00158409	0.000840964	-2.6799	Down
SLC17A8	4.06258e-06	1.17751e-06	-2.67892	Down
FTCDNL1	3.83271e-06	1.10317e-06	-2.67706	Down
INHBE	0.00689684	0.00418411	-2.67465	Down
GPC5	2.63803e-05	9.3811e-06	-2.67396	Down
LINC00399	9.09073e-11	4.03908e-12	-2.67367	Down
DRD1	0.00088505	0.000443158	-2.66891	Down
EPO	0.000432205	0.00020242	-2.66168	Down
HLF	3.68777e-05	1.35919e-05	-2.65937	Down
RELN	0.00934909	0.00584027	-2.65918	Down
TMEM252	6.1469e-06	1.87083e-06	-2.65794	Down
LINC01714	3.1769e-06	8.94831e-07	-2.6564	Down
SLC25A15	2.5932e-07	5.31043e-08	-2.6547	Down
ADAMTS17	6.56343e-05	2.56286e-05	-2.65418	Down
RDH5	5.41757e-07	1.22125e-07	-2.65406	Down
LINC02418	6.24564e-08	1.0209e-08	-2.65039	Down
LRG1	1.24214e-06	3.13568e-07	-2.64575	Down
GAMT	0.000114298	4.70929e-05	-2.64551	Down
ACAA1	2.02859e-10	1.0912e-11	-2.64456	Down
SLC16A2	1.27009e-07	2.34302e-08	-2.64275	Down
ABCC11	0.000105262	4.30082e-05	-2.63995	Down
TLCD4	1.54316e-08	1.9951e-09	-2.63726	Down
CYP17A1	1.61547e-05	5.44566e-06	-2.63614	Down
AC099684.2	7.97884e-05	3.17914e-05	-2.63566	Down
KIAA2012	7.7204e-06	2.40337e-06	-2.6327	Down
PLIN2	4.04649e-06	1.17235e-06	-2.63207	Down
CCL14	4.53971e-05	1.71049e-05	-2.6304	Down
ACOT1	9.04807e-08	1.57218e-08	-2.62829	Down
C1S	4.36445e-05	1.63785e-05	-2.62442	Down
hsa-mir-5588	2.28893e-10	1.26083e-11	-2.62216	Down
ENPEP	4.23943e-06	1.23691e-06	-2.62086	Down
TTLL2	0.000779625	0.000386036	-2.61362	Down
SLCO1B7	2.18876e-07	4.38826e-08	-2.60776	Down
SLC17A3	0.00093528	0.00047152	-2.60737	Down
CYB5A	1.32579e-07	2.46625e-08	-2.60531	Down
CXCL14	0.00926129	0.0057805	-2.60467	Down
SCD	5.52948e-05	2.11995e-05	-2.60342	Down
TLX1	0.00397235	0.0022881	-2.60322	Down
LINC01151	1.16146e-05	3.78845e-06	-2.59884	Down
ACVR1C	4.21203e-06	1.22806e-06	-2.5988	Down
GCH1	5.45634e-09	5.84106e-10	-2.59626	Down
VTN	0.000185032	8.02072e-05	-2.59513	Down
AC005550.2	2.29819e-06	6.25157e-07	-2.59451	Down
PANK1	4.3583e-08	6.71961e-09	-2.59392	Down
AP001065.3	2.84664e-05	1.02207e-05	-2.59181	Down
CDH23	1.02144e-06	2.51617e-07	-2.59158	Down
RHCE	2.12689e-06	5.72995e-07	-2.58687	Down
EXOC3L4	1.07399e-06	2.66466e-07	-2.58617	Down
ACAT1	2.56107e-07	5.23236e-08	-2.56523	Down
A1CF	0.000158429	6.7419e-05	-2.56064	Down
SLC25A20	1.79169e-08	2.37355e-09	-2.55797	Down
OSGIN1	8.26074e-06	2.59083e-06	-2.55764	Down
AL360181.1	2.49111e-06	6.83236e-07	-2.55513	Down
ASGR2	0.0148403	0.00970003	-2.55302	Down
ADHFE1	5.1399e-06	1.53115e-06	-2.55265	Down
COL6A6	0.000246133	0.000109399	-2.55211	Down
MOGAT1	0.000681198	0.000333234	-2.54544	Down
LAMA5-AS1	2.68915e-05	9.57936e-06	-2.54407	Down
HS3ST3B1	0.000581492	0.000280395	-2.54292	Down
SERPINA1	0.000118032	4.87905e-05	-2.54275	Down
DNAJC12	0.000733296	0.000360938	-2.535	Down
RNASE4	4.12061e-07	8.96546e-08	-2.53357	Down
SDC2	5.69909e-05	2.19111e-05	-2.53106	Down
ETFDH	1.74963e-08	2.30852e-09	-2.52323	Down
AC126614.1	4.46343e-07	9.82995e-08	-2.51963	Down
BOK-AS1	1.36769e-07	2.55648e-08	-2.51906	Down
MIR1915HG	1.21677e-06	3.06219e-07	-2.51553	Down
PLPPR1	0.000419352	0.000196092	-2.51345	Down
AL139385.1	2.29232e-06	6.23184e-07	-2.51013	Down
SCUBE1	0.000549397	0.000263482	-2.50951	Down
AC097639.1	3.00674e-07	6.26543e-08	-2.50939	Down
ALDH1A1	0.000921975	0.000464059	-2.50838	Down
HBA2	0.00109356	0.000560799	-2.50746	Down
PROS1	1.13407e-05	3.68983e-06	-2.49777	Down
CCL23	4.08637e-05	1.52347e-05	-2.49404	Down
AC091729.2	2.15941e-05	7.53345e-06	-2.49364	Down
IP6K3	0.0192565	0.0129069	-2.49269	Down
LRRC3	1.19693e-05	3.91981e-06	-2.48228	Down
CADM2	0.00144037	0.000758247	-2.48024	Down
MIP	1.48434e-06	3.82718e-07	-2.4782	Down
F10	9.80808e-05	3.98617e-05	-2.47763	Down
AC008760.2	0.002397	0.0013192	-2.47706	Down
ALAS1	1.07307e-10	4.98495e-12	-2.4727	Down
CHN2	9.37388e-05	3.79017e-05	-2.46718	Down
BMP5	0.00118248	0.00061079	-2.46614	Down
RCL1	4.45359e-10	2.85438e-11	-2.46189	Down
SKIDA1	0.000281101	0.000126423	-2.46105	Down
QPRT	0.00101254	0.000515155	-2.45848	Down
VNN1	0.000718963	0.000353178	-2.45808	Down
C4B	1.16768e-05	3.81066e-06	-2.45433	Down
TMPRSS6	0.00815093	0.00502382	-2.45351	Down
C16orf96	5.99666e-06	1.81932e-06	-2.4524	Down
GOLGA6A	5.18316e-08	8.2117e-09	-2.45188	Down
LINC02608	0.000915008	0.000460253	-2.45065	Down
MSMO1	6.4668e-10	4.47508e-11	-2.45047	Down
SCARA5	0.0243955	0.0167403	-2.44797	Down
PTH1R	0.000427854	0.000200242	-2.4475	Down
CETP	3.75447e-07	8.05526e-08	-2.43739	Down
RAB26	2.44517e-05	8.6363e-06	-2.43612	Down
NR0B2	0.000759355	0.000375068	-2.43487	Down
AC007182.1	3.80844e-05	1.40865e-05	-2.43375	Down
G0S2	0.00102489	0.000522103	-2.43352	Down
MGST1	2.87688e-05	1.03551e-05	-2.43303	Down
AC011591.1	8.6649e-06	2.73636e-06	-2.43283	Down
CEBPA	0.000512791	0.000243956	-2.42857	Down
AC010336.2	2.45163e-05	8.66214e-06	-2.42627	Down
MRC1	0.0011315	0.000581913	-2.42554	Down
ABCA10	0.000195104	8.50117e-05	-2.42492	Down
AL157832.2	2.04458e-08	2.76288e-09	-2.42466	Down
CRYL1	4.81551e-09	5.03498e-10	-2.42403	Down
AC138430.1	4.58242e-07	1.01182e-07	-2.42385	Down
PYGL	0.00123673	0.000640934	-2.42104	Down
GJB2	0.000163621	6.9849e-05	-2.41628	Down
CFI	3.44424e-05	1.25888e-05	-2.4159	Down
HMGCL	2.23655e-10	1.22594e-11	-2.41528	Down
FOSB	0.0131302	0.00848244	-2.40777	Down
C4A	0.000228381	0.000100809	-2.40652	Down
LINC02266	0.000190309	8.27358e-05	-2.40016	Down
NLRP6	1.54755e-05	5.19076e-06	-2.39921	Down
hsa-mir-1468	2.14117e-06	5.77806e-07	-2.39806	Down
TFPI	0.0010296	0.000524965	-2.39513	Down
PAQR9	0.0179531	0.0119482	-2.39501	Down
HSD3B2	3.40713e-05	1.2442e-05	-2.39249	Down
XYLB	8.75915e-06	2.76991e-06	-2.39224	Down
C1R	2.54614e-05	9.03142e-06	-2.39187	Down
NNMT	0.00142508	0.000749528	-2.39141	Down
AC026469.1	1.18846e-06	2.97978e-07	-2.39082	Down
SERPINA6	0.000157302	6.6875e-05	-2.3876	Down
FAM184A	0.000774757	0.000383436	-2.38596	Down
TM7SF2	5.10855e-07	1.14339e-07	-2.3849	Down
ACAD11	4.06283e-07	8.81816e-08	-2.38134	Down
ITIH4-AS1	4.88113e-05	1.8507e-05	-2.3754	Down
LINC02388	3.60628e-05	1.3259e-05	-2.3719	Down
POU6F2	0.0311883	0.0219076	-2.36747	Down
AMHR2	1.37326e-05	4.55114e-06	-2.36343	Down
COL26A1	0.000372244	0.000172147	-2.35577	Down
GAS2	0.000244575	0.000108607	-2.35492	Down
hsa-mir-192	1.20081e-06	3.01516e-07	-2.35277	Down
AL606970.3	2.19902e-05	7.68333e-06	-2.34859	Down
AL023581.2	1.76349e-07	3.42967e-08	-2.3421	Down
KLF15	0.00016059	6.83977e-05	-2.34203	Down
PLIN4	0.00024469	0.000108668	-2.33994	Down
AC005225.2	0.000514558	0.000244943	-2.33819	Down
ADI1	9.95898e-12	2.44649e-13	-2.33718	Down
PALMD	0.00012077	5.00505e-05	-2.33693	Down
PEMT	2.65876e-11	8.61802e-13	-2.33264	Down
MIR99AHG	4.14105e-06	1.20381e-06	-2.32837	Down
AC005280.1	1.52664e-06	3.95061e-07	-2.3283	Down
UGT2B17	0.0344739	0.0244692	-2.3276	Down
FST	0.0226281	0.0154091	-2.32554	Down
ECM2	8.44846e-05	3.38456e-05	-2.32502	Down
MAN1A1	6.32138e-07	1.45703e-07	-2.32485	Down
LDLRAD4-AS1	7.90933e-05	3.14951e-05	-2.32428	Down
HBB	0.00193668	0.00104722	-2.31696	Down
LINC02156	1.38383e-09	1.12982e-10	-2.3071	Down
DPP4	0.002397	0.00131901	-2.30702	Down
ELOVL6	0.000206228	9.02967e-05	-2.30444	Down
LIVAR	0.000555128	0.000266684	-2.29733	Down
ECHS1	6.45146e-10	4.46183e-11	-2.29635	Down
FAH	6.46784e-07	1.49396e-07	-2.29205	Down
METTL7A	2.29678e-07	4.62549e-08	-2.29179	Down
LINC01816	2.73265e-06	7.57984e-07	-2.29031	Down
SNTG1	0.000156401	6.64599e-05	-2.28831	Down
ADRA1B	0.00104657	0.000534428	-2.28462	Down
AC090796.1	5.08078e-07	1.1364e-07	-2.28186	Down
APCS	0.000480284	0.000227097	-2.27803	Down
SLITRK6	0.00264554	0.00146682	-2.27687	Down
TTBK1	0.000499105	0.000236772	-2.27421	Down
hsa-mir-99a	3.81305e-07	8.20589e-08	-2.27388	Down
TCP10L	3.86874e-06	1.11571e-06	-2.26867	Down
AC015917.2	0.000134708	5.6471e-05	-2.26849	Down
ESPN	0.00028172	0.000126725	-2.26804	Down
AKR7L	0.00169596	0.000906797	-2.26598	Down
IAPP	0.00184724	0.000995163	-2.26511	Down
HGF	0.000256205	0.000114274	-2.26186	Down
RARRES2	3.12431e-05	1.13274e-05	-2.2602	Down
AC009093.5	2.52902e-05	8.96658e-06	-2.25669	Down
AC069294.1	2.04901e-06	5.49752e-07	-2.25636	Down
hsa-mir-551b	1.29618e-05	4.27716e-06	-2.25211	Down
ACAT2	3.0679e-07	6.41168e-08	-2.2516	Down
FAM222A-AS1	0.000163696	6.9912e-05	-2.25018	Down
ARL4D	1.56861e-05	5.26974e-06	-2.24914	Down
AC007298.1	3.89559e-08	5.89792e-09	-2.2482	Down
AC096751.1	1.37206e-07	2.56674e-08	-2.24474	Down
AC099668.1	3.49445e-09	3.46374e-10	-2.23792	Down
AC012409.1	0.000480965	0.000227498	-2.23769	Down
MTHFD1	7.17095e-09	8.04521e-10	-2.23638	Down
AP001065.4	2.30387e-08	3.18672e-09	-2.23505	Down
SSTR1	0.00541174	0.00321187	-2.23433	Down
AC005180.1	1.14286e-05	3.72072e-06	-2.23145	Down
SAMD5	0.0015895	0.000844159	-2.2261	Down
PAIP2B	3.18016e-05	1.15508e-05	-2.22399	Down
AC011365.1	0.000408844	0.00019071	-2.22042	Down
FAM163B	0.000832367	0.000414704	-2.22033	Down
LINC00570	5.00217e-07	1.11698e-07	-2.21806	Down
RAPGEF4	4.59864e-05	1.73363e-05	-2.2161	Down
AC008592.5	7.94476e-06	2.47971e-06	-2.21381	Down
ASXL3	0.00189076	0.00102054	-2.21081	Down
TIMD4	0.0119815	0.00767225	-2.20923	Down
hsa-mir-548b	1.20317e-05	3.94368e-06	-2.20692	Down
CDHR2	0.0169894	0.0112353	-2.20135	Down
CCDC152	3.04395e-05	1.101e-05	-2.2002	Down
CD1D	2.25048e-05	7.87966e-06	-2.19953	Down
C8G	0.00466698	0.00272923	-2.19814	Down
DIRAS3	0.00459294	0.00268123	-2.1957	Down
hsa-mir-486	0.000435295	0.000204027	-2.19444	Down
GNAT1	0.00017405	7.48562e-05	-2.19335	Down
GCHFR	9.13138e-08	1.59076e-08	-2.1895	Down
TBX3	8.86922e-05	3.56726e-05	-2.18893	Down
AQP11	2.27467e-08	3.13702e-09	-2.18454	Down
CLRN1-AS1	0.000525005	0.000250475	-2.18125	Down
TAT-AS1	0.00487176	0.00285854	-2.18075	Down
AC005180.2	7.54487e-05	2.9905e-05	-2.18071	Down
TM4SF5	0.00704211	0.00428082	-2.17961	Down
ACMSD	0.00340149	0.00193175	-2.17928	Down
ANKS4B	0.00171039	0.000915003	-2.17915	Down
ACY3	1.34627e-05	4.45377e-06	-2.17556	Down
TENM2	0.0464497	0.0339378	-2.17518	Down
LINC01482	0.000623378	0.000302733	-2.17095	Down
LINC01725	0.000747293	0.000368714	-2.16808	Down
SYCE1	0.00642974	0.00387861	-2.16672	Down
AC008250.2	9.37934e-09	1.11229e-09	-2.16633	Down
hsa-mir-216b	0.0170753	0.0112998	-2.16564	Down
HYAL1	0.000413955	0.000193416	-2.16538	Down
ENTPD5	0.000283569	0.000127696	-2.16451	Down
HMGCLL1	0.000765172	0.000378192	-2.16354	Down
U91319.1	0.0143281	0.00933711	-2.16046	Down
CBSL	0.0467715	0.034194	-2.15855	Down
C7	0.0198816	0.013369	-2.15808	Down
GCAT	3.63631e-06	1.04013e-06	-2.15723	Down
ADRB1	0.00127789	0.000664513	-2.1569	Down
BCKDHB	3.70089e-07	7.92519e-08	-2.15486	Down
GOLGA6B	1.0463e-06	2.58699e-07	-2.15396	Down
ADCY1	0.000435046	0.000203857	-2.15207	Down
FBXO40	2.08931e-07	4.16506e-08	-2.15136	Down
AC073842.1	0.000339442	0.000155437	-2.15108	Down
DHODH	6.02241e-09	6.54551e-10	-2.14629	Down
PAGE5	0.00181708	0.000977282	-2.14512	Down
UGT1A6	0.0728575	0.0555559	-2.14066	Normal
SFXN5	5.48791e-06	1.6485e-06	-2.13992	Down
LINC02798	0.000460711	0.000216769	-2.13927	Down
AC027117.2	0.00685033	0.0041536	-2.13749	Down
ALDH5A1	6.45616e-08	1.06191e-08	-2.13616	Down
VXN	0.00082946	0.000413154	-2.13481	Down
hsa-let-7c	1.89128e-07	3.71942e-08	-2.13229	Down
LIFR	0.00051581	0.000245624	-2.13094	Down
AC027682.6	0.00134222	0.000701039	-2.13073	Down
hsa-mir-451a	0.000955284	0.000482657	-2.13062	Down
TMEM45A	0.00208731	0.00113533	-2.12286	Down
DHTKD1	2.16764e-08	2.96462e-09	-2.12186	Down
MYO16	0.00696853	0.00423239	-2.11133	Down
DDT	1.41519e-07	2.66587e-08	-2.10792	Down
hsa-mir-618	2.57787e-05	9.15453e-06	-2.10763	Down
JCHAIN	0.0711542	0.0541109	-2.10704	Normal
AL359715.3	4.96968e-07	1.10891e-07	-2.10616	Down
AC135586.2	5.44204e-06	1.63206e-06	-2.10209	Down
AC090877.2	0.000456932	0.000214916	-2.10121	Down
PAPSS2	0.000336199	0.000153856	-2.10039	Down
ADRA2B	2.46143e-05	8.69876e-06	-2.09947	Down
HDC	0.00614394	0.00369189	-2.09603	Down
PEG3	0.000967639	0.000489574	-2.09465	Down
AL353740.1	0.0122835	0.00788019	-2.09402	Down
IQGAP2	1.41547e-07	2.66721e-08	-2.09308	Down
RASGEF1B	7.43316e-07	1.75248e-07	-2.09177	Down
ADAMTS13	1.15502e-07	2.10043e-08	-2.09027	Down
NLRP14	0.00024807	0.000110311	-2.08988	Down
SLC39A8	2.24866e-06	6.09752e-07	-2.08739	Down
REEP6	0.000121903	5.0565e-05	-2.07996	Down
C5	0.00564378	0.00336228	-2.07939	Down
LINC02453	4.27128e-06	1.24852e-06	-2.07697	Down
hsa-mir-1269a	0.134531	0.108417	-2.0758	Normal
DHRS2	0.0312269	0.0219386	-2.07445	Down
AC002401.2	0.000702655	0.000344478	-2.07444	Down
SLC19A3	0.00415413	0.0024032	-2.07313	Down
ACACB	2.4965e-07	5.07566e-08	-2.07255	Down
CCL15	0.019539	0.0131147	-2.07184	Down
LINC02012	0.00141548	0.000744045	-2.0718	Down
ACOT2	7.35969e-10	5.21631e-11	-2.07115	Down
ABHD1	0.000292932	0.0001322	-2.0709	Down
AL139383.1	0.000337549	0.000154487	-2.06901	Down
LINC00348	1.20065e-05	3.93404e-06	-2.06665	Down
AL136456.1	0.000170776	7.32594e-05	-2.0656	Down
AC004832.5	1.04368e-06	2.58009e-07	-2.065	Down
ERICH3	0.0031212	0.0017579	-2.06488	Down
ACOT6	5.69445e-05	2.18884e-05	-2.06363	Down
LRRC3-DT	2.66086e-05	9.46771e-06	-2.06196	Down
SLC17A1	0.00131235	0.000683934	-2.06	Down
DISC1FP1	8.91507e-06	2.82462e-06	-2.05927	Down
PITPNM2-AS1	0.000404193	0.000188326	-2.05908	Down
SLC2A4	0.000198962	8.68632e-05	-2.05651	Down
ALDOC	0.000163663	6.98837e-05	-2.05603	Down
THRB	0.000889921	0.000446106	-2.0559	Down
ACADS	1.04401e-08	1.25801e-09	-2.05406	Down
IGFBP3	0.000253595	0.000112985	-2.05312	Down
DHRS1	3.89999e-09	3.94064e-10	-2.05294	Down
CFB	0.000554931	0.000266567	-2.0521	Down
AOC1	0.0629202	0.0473399	-2.05089	Normal
ST6GAL1	0.000109877	4.50914e-05	-2.04973	Down
RXRG	0.000722373	0.00035503	-2.04658	Down
PNPLA3	0.00558225	0.00332197	-2.0462	Down
AC012668.3	0.000352107	0.000161942	-2.04598	Down
AL136295.3	3.10017e-07	6.48293e-08	-2.04568	Down
TECTB	3.80844e-05	1.40853e-05	-2.04256	Down
hsa-mir-194	4.18731e-05	1.56487e-05	-2.03987	Down
SERPINA5	0.0146062	0.00953032	-2.0387	Down
LINC02482	6.46756e-05	2.52252e-05	-2.0365	Down
OXER1	0.000216123	9.50183e-05	-2.03592	Down
hsa-mir-101	4.25737e-08	6.54485e-09	-2.03405	Down
IL1RAPL2	0.00750907	0.00458923	-2.03255	Down
DMD	0.000685271	0.000335339	-2.03218	Down
GRHPR	8.93282e-09	1.04981e-09	-2.02632	Down
LINC01344	1.61525e-05	5.44359e-06	-2.02231	Down
SLC35D1	3.01236e-06	8.44538e-07	-2.02183	Down
GPAT3	0.00490913	0.00288247	-2.02112	Down
GPR146	3.25002e-05	1.18204e-05	-2.01865	Down
SORL1	4.19325e-06	1.2219e-06	-2.01806	Down
LRP1B	0.0336582	0.0238201	-2.01717	Down
GLUD1	1.18621e-09	9.3093e-11	-2.01711	Down
SLC25A25	4.38987e-05	1.64954e-05	-2.01677	Down
AC254562.2	0.000118196	4.8868e-05	-2.0102	Down
TBX10	0.00248123	0.00136886	-2.00928	Down
BCO2	0.0033002	0.00186802	-2.00341	Down
C2-AS1	0.000107354	4.39595e-05	-1.99852	Normal
hsa-mir-511	5.17433e-05	1.9716e-05	-1.99795	Normal
HADH	5.36009e-08	8.54021e-09	-1.99758	Normal
CHRD	0.00140441	0.000737597	-1.99576	Normal
AC004816.2	3.47097e-05	1.27035e-05	-1.99496	Normal
LINC00885	0.0389059	0.0279267	-1.99474	Normal
DPF3	0.00286117	0.00159777	-1.9929	Normal
AC016687.3	6.23589e-07	1.43439e-07	-1.99141	Normal
MEGF10	0.00124605	0.00064607	-1.99016	Normal
GNE	1.0615e-05	3.42422e-06	-1.98916	Normal
LINC01900	1.19328e-05	3.90735e-06	-1.98798	Normal
JAKMIP2-AS1	4.66142e-05	1.75996e-05	-1.98722	Normal
GCDH	2.92482e-10	1.68926e-11	-1.98711	Normal
FTCD-AS1	0.00027265	0.000122322	-1.98629	Normal
FADS2	0.00124238	0.000644019	-1.98502	Normal
NIPAL1	0.000274978	0.000123456	-1.98376	Normal
LYPD2	0.00383828	0.00220444	-1.97956	Normal
RORC	0.00299272	0.00167832	-1.97816	Normal
KCNE1	0.00135621	0.000709396	-1.97108	Normal
EVPLL	0.0147522	0.00963426	-1.97069	Normal
AF165147.1	0.000163749	6.99437e-05	-1.9677	Normal
AL031722.1	5.83868e-06	1.76533e-06	-1.96751	Normal
CFL2	7.47052e-07	1.7619e-07	-1.96689	Normal
AC009974.1	0.000465783	0.000219383	-1.96503	Normal
HSD3B1	0.0127734	0.00822735	-1.96503	Normal
ITPR2	4.18098e-05	1.56216e-05	-1.96398	Normal
STARD5	1.05461e-05	3.4007e-06	-1.96356	Normal
AC046158.1	1.29639e-07	2.40201e-08	-1.96178	Normal
AL163636.2	1.09479e-05	3.54638e-06	-1.96075	Normal
ACAA2	8.12083e-07	1.93585e-07	-1.95831	Normal
AL645922.1	1.80041e-06	4.75621e-07	-1.95664	Normal
SLC16A1	0.000355175	0.000163484	-1.95362	Normal
hsa-mir-6761	1.88381e-05	6.4657e-06	-1.95214	Normal
KIF25	0.000413168	0.000192981	-1.95	Normal
PCDH9	0.0263428	0.0182058	-1.94906	Normal
MMUT	3.17472e-09	3.08454e-10	-1.9476	Normal
AL772337.3	0.00267993	0.00148856	-1.94679	Normal
ABCA1	0.000243714	0.000108141	-1.94486	Normal
QDPR	1.87728e-10	9.91394e-12	-1.94361	Normal
DMRTA1	0.030097	0.02105	-1.94047	Normal
PPP1R3C	0.0045127	0.00263089	-1.93788	Normal
CYP11A1	0.0474737	0.0347705	-1.9344	Normal
CYP4F11	1.61354e-05	5.43649e-06	-1.93315	Normal
MPC1	6.0887e-08	9.9002e-09	-1.93302	Normal
AC012313.9	6.23386e-06	1.90035e-06	-1.9328	Normal
STEAP3	0.00104871	0.000535605	-1.93096	Normal
AC090164.3	0.000237408	0.000105143	-1.93061	Normal
TRIB1	4.81592e-06	1.42499e-06	-1.92983	Normal
UBXN10	0.00488768	0.00286908	-1.92919	Normal
AC022335.1	2.07965e-05	7.22033e-06	-1.92549	Normal
EBP	8.86966e-09	1.04123e-09	-1.92512	Normal
LINC01214	5.48185e-05	2.1002e-05	-1.92447	Normal
CBLN4	0.0159386	0.0104844	-1.92446	Normal
AC027688.1	7.47659e-06	2.318e-06	-1.92317	Normal
AC114291.1	0.0424405	0.030724	-1.92308	Normal
hsa-mir-216a	0.0329329	0.0232502	-1.92242	Normal
SPIC	0.000121663	5.04457e-05	-1.92049	Normal
TIGD2	1.87282e-06	4.97351e-07	-1.91754	Normal
SHF	3.50567e-05	1.28403e-05	-1.91665	Normal
SLC25A48	0.000312162	0.000142039	-1.91662	Normal
JAKMIP2	0.00792691	0.00487247	-1.91615	Normal
AC036176.1	2.64338e-06	7.30618e-07	-1.91544	Normal
RGPD3	0.00037661	0.00017432	-1.91448	Normal
LINC01354	0.00067082	0.000327746	-1.9123	Normal
GDA	0.0739211	0.0564417	-1.91213	Normal
AC021491.4	0.000111761	4.59613e-05	-1.90639	Normal
SYT10	6.44082e-05	2.51051e-05	-1.90616	Normal
CDH19	0.0745839	0.0569966	-1.90582	Normal
FAM180A	0.0203841	0.0137444	-1.90548	Normal
LINC00365	0.0154795	0.0101552	-1.90426	Normal
USP30-AS1	0.00124238	0.000643971	-1.89803	Normal
PNMA6A	0.0175306	0.0116333	-1.8978	Normal
BPI	0.024598	0.0168883	-1.89563	Normal
hsa-mir-505	3.18721e-09	3.10233e-10	-1.89416	Normal
SALL1	0.0159367	0.0104824	-1.8935	Normal
KYNU	0.0188062	0.0125713	-1.89285	Normal
AC096751.2	5.87773e-06	1.77882e-06	-1.89176	Normal
hsa-mir-455	0.000158021	6.72194e-05	-1.88522	Normal
CPEB3	4.37346e-05	1.64212e-05	-1.88334	Normal
FOXA3	0.00883667	0.00549091	-1.88276	Normal
BPIFB2	0.00499234	0.00293602	-1.87965	Normal
TGFBR3L	0.0181526	0.0120958	-1.87894	Normal
DPYD	0.000641292	0.000312219	-1.87838	Normal
AC084375.1	0.0216012	0.0146462	-1.87814	Normal
BEX1	0.0125366	0.00805847	-1.87773	Normal
OAF	9.15886e-05	3.69424e-05	-1.87771	Normal
DCDC1	0.00668703	0.00404529	-1.8746	Normal
AL354707.1	0.0182549	0.0121774	-1.87359	Normal
AC007953.1	0.00573591	0.00342302	-1.87023	Normal
AC002401.3	0.00104862	0.000535519	-1.86905	Normal
CCL24	0.0132232	0.00854901	-1.86701	Normal
HCN1	0.0231153	0.0157775	-1.8648	Normal
SCP2	1.03903e-07	1.85514e-08	-1.85899	Normal
ARHGAP20	0.00593584	0.00355471	-1.85856	Normal
SLC22A12	0.00542356	0.00321933	-1.85674	Normal
FAM20A	0.00550897	0.00327521	-1.85466	Normal
HGD	0.000526298	0.00025122	-1.85205	Normal
AP000253.1	2.26641e-05	7.94284e-06	-1.8511	Normal
AL034374.1	0.000956645	0.000483503	-1.84589	Normal
CLDN14	0.00864449	0.00535912	-1.84247	Normal
AC104785.1	9.3784e-05	3.79238e-05	-1.84081	Normal
TMC3-AS1	0.000587709	0.000283801	-1.83893	Normal
ELL2	0.0001033	4.21517e-05	-1.83738	Normal
ALLC	0.00024187	0.000107228	-1.8369	Normal
HSDL2	1.91293e-06	5.09957e-07	-1.83607	Normal
AC096564.1	1.06332e-05	3.43182e-06	-1.83577	Normal
NCMAP-DT	0.00106764	0.000546149	-1.83446	Normal
AC012640.3	0.000438046	0.000205424	-1.83262	Normal
AC007319.1	0.0108107	0.00685582	-1.82875	Normal
ALDH1L1-AS1	8.46274e-05	3.39063e-05	-1.8277	Normal
NUDT10	0.00507292	0.00298797	-1.82568	Normal
SUSD3	0.00582433	0.0034796	-1.82557	Normal
THRB-AS1	0.00079558	0.000394717	-1.82531	Normal
PDXP	2.90103e-05	1.04515e-05	-1.82261	Normal
PCAT7	0.0330985	0.0233807	-1.82207	Normal
PPP1R3B	3.74682e-05	1.3831e-05	-1.82153	Normal
LINC02432	0.0411957	0.0297303	-1.8161	Normal
ZFHX4	0.0162083	0.010681	-1.8107	Normal
COL25A1	0.00466703	0.00272944	-1.81065	Normal
METTL7B	1.48363e-05	4.95877e-06	-1.8106	Normal
LINC00535	0.00498408	0.00293055	-1.80994	Normal
ADORA2A	0.000880822	0.000440834	-1.80536	Normal
ERRFI1	0.00248266	0.00136995	-1.8022	Normal
AL358613.2	9.27523e-05	3.74384e-05	-1.80047	Normal
LINC01447	0.0457212	0.0333513	-1.79967	Normal
LINC00574	0.00619702	0.00372864	-1.79888	Normal
MAGI2-AS3	0.000565402	0.000272151	-1.79813	Normal
GFRA2	0.00394559	0.00227043	-1.79252	Normal
GLOD5	0.0077435	0.00474897	-1.79215	Normal
TRO	0.000242008	0.000107309	-1.79065	Normal
C11orf97	0.00210189	0.00114395	-1.79038	Normal
GGH	0.000905205	0.000454545	-1.79024	Normal
SLC9A3R2	4.76473e-05	1.80209e-05	-1.7889	Normal
RETREG1	0.00684454	0.00414897	-1.7836	Normal
FRRS1	0.00936279	0.00584997	-1.78301	Normal
GYG2	0.00404132	0.00233245	-1.77574	Normal
NXF3	0.00728599	0.00444258	-1.77353	Normal
LINC01564	0.00884293	0.00549548	-1.77017	Normal
AC010776.2	4.03644e-05	1.50222e-05	-1.76789	Normal
SMIM2-AS1	0.00229523	0.00125836	-1.76645	Normal
TKFC	4.91628e-06	1.4581e-06	-1.76334	Normal
LINC01726	0.000263747	0.00011794	-1.76195	Normal
AC026369.3	0.0033518	0.00189997	-1.76009	Normal
AC091114.1	4.70824e-05	1.77918e-05	-1.76007	Normal
NGFR	0.051946	0.0384122	-1.76006	Normal
LRIG2-DT	0.000511252	0.000243181	-1.75942	Normal
DNAJC25	3.44683e-09	3.4095e-10	-1.75884	Normal
PKHD1L1	0.0123588	0.0079356	-1.75727	Normal
LINC02015	0.0260212	0.0179601	-1.75385	Normal
GPX3	0.00471073	0.00275731	-1.74501	Normal
SLC3A1	0.115406	0.0916971	-1.74214	Normal
SLC25A13	4.31182e-08	6.63913e-09	-1.7417	Normal
FAM245A	0.0342483	0.0242937	-1.74155	Normal
LRRC55	0.0112954	0.0071914	-1.73906	Normal
AC079949.2	0.0102364	0.00645693	-1.73777	Normal
Z97056.1	0.0204362	0.0137837	-1.73693	Normal
MAJIN	0.00466391	0.00272724	-1.73603	Normal
PLIN5	0.00684627	0.00415058	-1.73506	Normal
NUDT6	0.000621789	0.000301911	-1.73486	Normal
ANKRD35	0.0021754	0.00118609	-1.7314	Normal
SLC25A52	4.7539e-07	1.05377e-07	-1.73097	Normal
SOD1	7.68038e-08	1.30133e-08	-1.73092	Normal
AL031055.1	4.37288e-05	1.64173e-05	-1.73055	Normal
DRAIC	0.0163132	0.0107568	-1.72962	Normal
PLAC8	0.0107253	0.00679531	-1.72864	Normal
MPDZ	0.000122348	5.07646e-05	-1.72593	Normal
CHI3L1	0.0986737	0.0772369	-1.72587	Normal
IL33	0.0242432	0.0166318	-1.72571	Normal
AP000851.2	0.0178579	0.011876	-1.72442	Normal
AL133467.1	0.00420031	0.00243366	-1.72329	Normal
PLCZ1	0.00433271	0.0025171	-1.72094	Normal
RGPD2	0.0100209	0.0063082	-1.71902	Normal
ANO3	0.0258289	0.0178168	-1.71667	Normal
hsa-mir-33b	0.00138086	0.00072393	-1.71609	Normal
TCEA3	0.000157423	6.69394e-05	-1.71308	Normal
MCC	0.00488516	0.0028672	-1.70974	Normal
HSPB9	8.35007e-05	3.34139e-05	-1.70906	Normal
LINC01537	0.000380865	0.000176523	-1.70629	Normal
SLC28A2	0.000650198	0.00031698	-1.70614	Normal
SLC16A13	5.72257e-06	1.72671e-06	-1.70578	Normal
AP000439.2	6.60417e-05	2.58039e-05	-1.69975	Normal
ASL	7.19578e-07	1.6883e-07	-1.69651	Normal
ZBTB16	0.0525455	0.03892	-1.69648	Normal
ATP11C	1.93291e-05	6.65083e-06	-1.69611	Normal
AC116036.2	0.00419636	0.0024312	-1.69401	Normal
LINC02716	0.000878204	0.000439407	-1.69322	Normal
RNF152	0.000121764	5.04924e-05	-1.69177	Normal
AL161669.1	0.00138446	0.000726031	-1.69158	Normal
SLC31A1	9.84876e-06	3.14645e-06	-1.69001	Normal
AC015908.2	0.00599558	0.00359392	-1.68878	Normal
SEPTIN4	0.000350491	0.000161134	-1.68579	Normal
HAGH	3.24479e-08	4.75212e-09	-1.68551	Normal
AC131009.2	0.000485561	0.00022987	-1.68448	Normal
PGM1	5.9927e-05	2.31919e-05	-1.68353	Normal
IGLV2-23	0.220458	0.186098	-1.68161	Normal
hsa-mir-3065	0.0144447	0.00941899	-1.67892	Normal
AC055720.2	3.34258e-05	1.21858e-05	-1.67882	Normal
SPRYD4	3.30902e-08	4.85973e-09	-1.67821	Normal
IGHM	0.19277	0.160882	-1.67467	Normal
LINC00987	0.015178	0.00993814	-1.67372	Normal
AL354919.1	4.13544e-05	1.54346e-05	-1.67266	Normal
RMDN2	1.21437e-06	3.0548e-07	-1.67183	Normal
PECR	3.74777e-06	1.07615e-06	-1.67182	Normal
AC020558.1	1.70334e-05	5.77668e-06	-1.66745	Normal
AL157373.2	0.0138224	0.00898049	-1.66452	Normal
GCSH	2.2657e-05	7.93945e-06	-1.66394	Normal
PER3	0.000747081	0.000368548	-1.66175	Normal
CAPZA3	0.00648764	0.00391515	-1.65671	Normal
KCNB1	0.055115	0.0410079	-1.6549	Normal
LINC00242	0.000683407	0.000334371	-1.65466	Normal
LINC01847	8.12316e-05	3.24196e-05	-1.65341	Normal
FMO4	4.32959e-05	1.62318e-05	-1.65151	Normal
PCSK9	0.0289475	0.0201704	-1.65122	Normal
CLYBL	1.61533e-05	5.44452e-06	-1.64828	Normal
AC129507.1	0.0079179	0.00486628	-1.64738	Normal
SERPINA9	0.0131484	0.00849742	-1.64649	Normal
SLC66A2	8.12083e-07	1.93578e-07	-1.64635	Normal
LINC01169	0.00423604	0.00245591	-1.64613	Normal
ST8SIA6	0.00671942	0.00406681	-1.64369	Normal
IGLV2-11	0.165588	0.136295	-1.64175	Normal
DHCR7	8.24341e-06	2.58434e-06	-1.64155	Normal
SMIM14	1.27003e-05	4.18256e-06	-1.64117	Normal
ROPN1B	0.0111026	0.00705547	-1.6397	Normal
AC026202.2	0.000348331	0.000160048	-1.63897	Normal
ADCY10	0.00507317	0.00298833	-1.63774	Normal
IDNK	1.92357e-05	6.61711e-06	-1.63769	Normal
AL121972.1	0.000386329	0.000179213	-1.63604	Normal
AL354811.1	0.0111217	0.007069	-1.63561	Normal
WNT11	0.0518128	0.038301	-1.6352	Normal
RAD51AP2	0.00129879	0.000676179	-1.62923	Normal
AF127577.4	1.7402e-05	5.91448e-06	-1.62733	Normal
CPNE6	0.0562259	0.0419034	-1.62603	Normal
SYTL5	0.0190417	0.0127443	-1.62498	Normal
AL109741.1	0.00196088	0.00106152	-1.62476	Normal
LINC02036	0.0007021	0.000344148	-1.62435	Normal
IGFBP4	0.000184106	7.97153e-05	-1.6237	Normal
SLC16A11	0.0303671	0.021265	-1.62183	Normal
N4BP2L1	3.99295e-06	1.15586e-06	-1.62173	Normal
FAM3D-AS1	0.000286919	0.000129322	-1.62038	Normal
MICU3	0.00621512	0.00374025	-1.61933	Normal
PCCB	2.01348e-05	6.96181e-06	-1.61908	Normal
AL163636.1	0.000489289	0.000231775	-1.61903	Normal
CHST13	0.002848	0.00158971	-1.61735	Normal
CLDN2	0.0659042	0.0498006	-1.61721	Normal
AMPD1	0.0421524	0.0305	-1.60882	Normal
ERLNC1	0.0015526	0.000822723	-1.60866	Normal
ACSL6	0.0555231	0.0413275	-1.60858	Normal
SUGCT	0.021433	0.0145217	-1.60795	Normal
GIPC2	0.0586708	0.0438694	-1.60567	Normal
LHPP	0.000734081	0.000361415	-1.60547	Normal
TMOD1	0.0217958	0.0147871	-1.60533	Normal
GOT2	1.25584e-06	3.17505e-07	-1.60352	Normal
DEFB132	0.0636833	0.0479844	-1.60292	Normal
PEBP1	1.38332e-06	3.53844e-07	-1.60202	Normal
SPTLC3	0.00900776	0.00560937	-1.60143	Normal
ZFHX4-AS1	0.0059136	0.00353921	-1.59956	Normal
AL035706.1	0.0031021	0.00174562	-1.59896	Normal
REN	0.00383226	0.00220051	-1.59858	Normal
AL359232.1	0.000358442	0.000165163	-1.59759	Normal
CTSG	0.0613542	0.0460614	-1.59488	Normal
LINC02259	9.84306e-05	4.0012e-05	-1.5947	Normal
POR	5.88456e-06	1.78112e-06	-1.59174	Normal
RHBG	0.0674162	0.0510478	-1.59068	Normal
AC009137.2	5.59585e-05	2.14777e-05	-1.59057	Normal
F10-AS1	0.000734341	0.000361573	-1.58844	Normal
AC010205.1	0.000116483	4.8093e-05	-1.58523	Normal
EFHD1	0.0103604	0.00654443	-1.58376	Normal
AC016924.1	0.00547057	0.00325059	-1.58294	Normal
AP003119.2	0.00426079	0.00247148	-1.58289	Normal
S100A12	0.0107792	0.00683411	-1.58128	Normal
HM13-AS1	0.000718708	0.000352999	-1.58025	Normal
CYP4V2	1.51921e-05	5.08827e-06	-1.57637	Normal
EDNRB	0.00294564	0.00164867	-1.57625	Normal
PRIMA1	0.0253367	0.0174356	-1.57546	Normal
ECI2	6.64035e-07	1.53951e-07	-1.57495	Normal
ACOX1	7.76245e-07	1.84059e-07	-1.57361	Normal
KLRF1	0.00234816	0.0012894	-1.57091	Normal
AGAP1-IT1	0.00227286	0.00124517	-1.57073	Normal
AC104170.1	0.000271434	0.000121732	-1.56771	Normal
LRRTM1	0.00565121	0.00336786	-1.56611	Normal
LHX2	0.00226181	0.00123856	-1.56362	Normal
LINGO4	0.0282493	0.0196423	-1.56334	Normal
NYNRIN	0.00235063	0.00129114	-1.56056	Normal
ACSM3	0.0238592	0.016345	-1.55996	Normal
PGRMC1	2.24715e-07	4.51909e-08	-1.5599	Normal
LINC02139	0.00233898	0.00128398	-1.55832	Normal
AL845331.2	0.00168695	0.00090143	-1.55639	Normal
ASIP	0.000199077	8.69391e-05	-1.55497	Normal
CBLN1	0.0181958	0.0121261	-1.55182	Normal
SIK1	0.217482	0.183355	-1.5516	Normal
SLC43A1	0.00137181	0.000718456	-1.55078	Normal
hsa-mir-217	0.087953	0.0681334	-1.54707	Normal
LINC00907	0.0340422	0.024128	-1.54649	Normal
TPRG1	0.0075554	0.00462094	-1.54588	Normal
TTC39C	3.50567e-05	1.28405e-05	-1.54531	Normal
CA1	0.0236238	0.0161644	-1.54297	Normal
BNIP3	3.56552e-05	1.30845e-05	-1.54191	Normal
DHRS3	1.01788e-06	2.50507e-07	-1.5417	Normal
FOS	0.0143286	0.0093392	-1.54022	Normal
ACADM	1.61618e-05	5.44937e-06	-1.53629	Normal
HBD	0.00328455	0.00185822	-1.53576	Normal
GNA14	0.00523653	0.0030959	-1.53565	Normal
LGR5	0.109505	0.0865473	-1.53468	Normal
NRXN1	0.0279149	0.019387	-1.53266	Normal
ZMYND12	0.00261748	0.00144938	-1.5317	Normal
COL18A1-AS2	9.63386e-05	3.90749e-05	-1.53045	Normal
TMEM170B	0.000204387	8.94491e-05	-1.52842	Normal
CCDC69	0.00352527	0.00200853	-1.52821	Normal
AC093155.3	8.98422e-05	3.61829e-05	-1.52819	Normal
UGP2	0.000166787	7.13505e-05	-1.52505	Normal
NOCT	0.0002295	0.00010135	-1.52443	Normal
GALNTL6	0.00286998	0.00160327	-1.52342	Normal
RRS1-AS1	0.0030421	0.00170862	-1.52263	Normal
SCARB1	0.000627928	0.000305096	-1.51995	Normal
hsa-mir-424	0.000118628	4.90755e-05	-1.51833	Normal
GCLC	4.96244e-05	1.88558e-05	-1.51197	Normal
ATOH7	0.00606463	0.00363927	-1.50923	Normal
F5	0.139402	0.112764	-1.50771	Normal
NAV2-AS4	0.00137514	0.000720537	-1.50653	Normal
ACOT4	0.000301148	0.000136449	-1.50546	Normal
HCN3	0.000264357	0.000118277	-1.50333	Normal
SCN7A	0.122476	0.0978406	-1.5033	Normal
AC002094.3	0.000125299	5.21323e-05	-1.50229	Normal
NTN1	0.0225507	0.0153467	-1.5022	Normal
BTD	4.0927e-06	1.18741e-06	-1.50203	Normal
MMAB	1.68605e-05	5.70906e-06	-1.50151	Normal
HSD11B1-AS1	0.00701535	0.0042627	-1.50075	Normal
CASP16P	0.00850557	0.00526709	-1.49828	Normal
hsa-mir-7702	0.00753882	0.00460927	-1.49752	Normal
AC237221.1	0.0438786	0.031862	-1.49693	Normal
hsa-mir-802	0.00810921	0.00499745	-1.4964	Normal
AC092042.3	0.0112787	0.00717949	-1.49528	Normal
SLCO4C1	0.0874741	0.0677339	-1.49503	Normal
MGMT	1.93525e-05	6.66203e-06	-1.49499	Normal
NR1H4	0.00602574	0.00361372	-1.49476	Normal
RGPD1	0.00196194	0.00106235	-1.49445	Normal
DIPK1A	0.00223008	0.00121927	-1.49425	Normal
AS3MT	0.00502705	0.00295788	-1.49207	Normal
AC019257.1	0.00180766	0.000971256	-1.48941	Normal
AC096531.2	0.00614747	0.00369452	-1.48908	Normal
LINC02768	0.00691633	0.00419701	-1.48907	Normal
TPD52L1	0.0167627	0.0110778	-1.48741	Normal
ALDH1B1	0.00306155	0.00172093	-1.48697	Normal
SERPING1	2.73265e-06	7.57893e-07	-1.48606	Normal
TMEM52	0.00534374	0.00316649	-1.48421	Normal
LINC01124	0.0268585	0.0185929	-1.48323	Normal
KCNK17	0.0408092	0.029418	-1.47739	Normal
PWRN1	0.0216629	0.0146907	-1.47677	Normal
NADK2-AS1	0.00482062	0.00282715	-1.47641	Normal
SLC26A3	0.0309002	0.0216787	-1.47477	Normal
CBFA2T3	0.00615838	0.00370233	-1.47467	Normal
TMEM132D	0.0274873	0.0190653	-1.47429	Normal
PID1	0.00503878	0.00296622	-1.47129	Normal
RHOB	0.000313652	0.000142743	-1.47017	Normal
PPARA	2.31398e-05	8.12847e-06	-1.46995	Normal
HSD17B14	2.31362e-05	8.12628e-06	-1.46519	Normal
IGKV2-24	0.185155	0.153997	-1.46445	Normal
AMT	0.000266853	0.00011947	-1.46394	Normal
HPN	0.0148483	0.0097065	-1.46345	Normal
AC090844.2	0.00141475	0.000743606	-1.4602	Normal
SOWAHB	0.00359241	0.00205104	-1.4585	Normal
AC099329.1	0.00015477	6.57099e-05	-1.45825	Normal
SLC26A1	0.000339083	0.000155259	-1.45798	Normal
SLC13A2	0.220192	0.185856	-1.45731	Normal
CNTD2	0.0229056	0.0156215	-1.45613	Normal
IGHA1	0.246786	0.210482	-1.45535	Normal
IGHV3-15	0.272134	0.234103	-1.4553	Normal
COBLL1	0.00213919	0.00116512	-1.4546	Normal
ANO1	0.019033	0.0127353	-1.45324	Normal
SUCLG2	2.0689e-07	4.11835e-08	-1.4508	Normal
NOS1	0.0635131	0.0478458	-1.44886	Normal
HIBADH	4.74269e-06	1.40139e-06	-1.44684	Normal
LIN7A	0.00622575	0.00374715	-1.44656	Normal
Z99289.1	0.0132069	0.00853793	-1.44376	Normal
DHRS4L2	6.19469e-06	1.88689e-06	-1.44132	Normal
FOXP2	0.147733	0.120281	-1.44074	Normal
CRAT	2.64745e-05	9.41675e-06	-1.43975	Normal
ZIC4	0.0875412	0.0677894	-1.43838	Normal
NDUFA6-DT	0.00253515	0.00140058	-1.43705	Normal
HSD17B3-AS1	0.00954061	0.005972	-1.43605	Normal
IGHV1-69	0.203	0.170075	-1.43531	Normal
BHLHA9	0.000193691	8.43246e-05	-1.43427	Normal
CLU	0.00180908	0.000972388	-1.43195	Normal
HSD17B4	3.64877e-06	1.04445e-06	-1.43173	Normal
SLC39A14	2.89156e-05	1.04139e-05	-1.4303	Normal
DHRS4	1.38956e-06	3.55668e-07	-1.43009	Normal
LINC01474	0.0139735	0.0090867	-1.42797	Normal
RGSL1	0.000975897	0.000494191	-1.4265	Normal
IGLV7-46	0.165734	0.136428	-1.4264	Normal
PLPP3	0.00454208	0.0026495	-1.42631	Normal
CMTM8	1.23353e-05	4.05378e-06	-1.42578	Normal
B4GALT1-AS1	0.00137917	0.000722988	-1.42574	Normal
ITLN2	0.00400787	0.00231102	-1.42509	Normal
TUBE1	2.81468e-05	1.00875e-05	-1.42468	Normal
ALAD	0.00029588	0.000133711	-1.42445	Normal
C3	0.00696179	0.00422773	-1.42404	Normal
STIMATE	7.76046e-06	2.41838e-06	-1.42393	Normal
2020-03-01	1.70212e-05	5.77183e-06	-1.42292	Normal
AC114810.1	0.00016358	6.98248e-05	-1.42152	Normal
AL357033.2	0.0135199	0.00876458	-1.41932	Normal
PDE11A	0.0431816	0.0313012	-1.41849	Normal
KCNJ4	0.0561596	0.0418517	-1.41752	Normal
ADSSL1	0.0104676	0.00661688	-1.41656	Normal
ATOH8	0.107117	0.0845028	-1.41536	Normal
AC011747.1	0.0110935	0.00704921	-1.41279	Normal
FENDRR	0.0230286	0.0157139	-1.41256	Normal
MBNL3	0.0197889	0.0132969	-1.41198	Normal
LDHC	0.0611689	0.0458973	-1.41142	Normal
RNU6ATAC35P	0.002397	0.00131926	-1.41	Normal
NUDT7	1.25375e-05	4.12534e-06	-1.40867	Normal
AC104123.1	0.00022855	0.000100893	-1.40819	Normal
ANGPTL4	0.0217312	0.0147424	-1.40558	Normal
AL139011.2	0.00129957	0.000676637	-1.40556	Normal
MTHFS	8.33203e-07	1.99399e-07	-1.40534	Normal
AC104411.1	0.00731148	0.00445951	-1.40316	Normal
BARX1	0.0361906	0.0258045	-1.40164	Normal
LRRN3	0.0211788	0.0143339	-1.40016	Normal
CCN6	0.0116943	0.00747258	-1.3987	Normal
CXCL2	0.0466573	0.034101	-1.39699	Normal
PRKAG2-AS1	0.00100253	0.000509479	-1.39502	Normal
TENT5C	0.0414379	0.0299153	-1.39461	Normal
LINC02691	0.085975	0.0664149	-1.39452	Normal
LPIN2	0.0123226	0.0079098	-1.39112	Normal
ASTN1	0.0234699	0.0160447	-1.39041	Normal
SELE	0.20041	0.167733	-1.38933	Normal
AC008163.1	0.0656332	0.0495824	-1.38927	Normal
NKAPL	0.0363798	0.0259563	-1.38855	Normal
IL1RL1	0.097785	0.0764733	-1.38756	Normal
AL445493.3	0.00311529	0.00175419	-1.38725	Normal
GDPD4	0.0310667	0.0218083	-1.38706	Normal
GALM	0.000150427	6.36508e-05	-1.38648	Normal
AC010175.1	0.00239	0.00131452	-1.38443	Normal
AL391832.2	0.00849579	0.00526033	-1.38419	Normal
AC009119.2	0.00693998	0.0042125	-1.38282	Normal
LINC01806	0.153488	0.125431	-1.3828	Normal
ADGRD1	0.0134178	0.00869124	-1.38047	Normal
AIG1	7.51151e-09	8.52624e-10	-1.38044	Normal
IVD	1.32571e-07	2.46556e-08	-1.37899	Normal
SKAP1	0.0829878	0.0639446	-1.37887	Normal
FTL	0.000367431	0.000169756	-1.37877	Normal
LINC02048	0.0071344	0.00434246	-1.37813	Normal
AC009159.3	0.00145797	0.000768523	-1.37808	Normal
HIGD1A	0.000110918	4.55685e-05	-1.37744	Normal
AC087273.1	0.00386737	0.0022221	-1.37729	Normal
hsa-mir-3614	0.00210672	0.00114683	-1.3764	Normal
ARRDC4	0.00305263	0.00171541	-1.37257	Normal
SNTB1	0.0030412	0.00170799	-1.37164	Normal
PHGDH	0.0327592	0.0231183	-1.37121	Normal
DLG2	0.0265764	0.0183846	-1.37086	Normal
RTL9	0.0237452	0.0162582	-1.37031	Normal
AQP6	0.049324	0.0362879	-1.37014	Normal
MSRB1	3.73393e-06	1.07126e-06	-1.36991	Normal
ETS2	0.000136581	5.734e-05	-1.36814	Normal
LINC00870	0.0291877	0.020364	-1.36725	Normal
PACRG	0.0392051	0.0281639	-1.36496	Normal
FLVCR2	0.000735514	0.00036221	-1.36037	Normal
AC078864.1	0.000161684	6.89364e-05	-1.35988	Normal
FO393415.1	0.00254074	0.00140387	-1.35739	Normal
SLC30A1	0.000167162	7.15589e-05	-1.35539	Normal
F8	0.00318981	0.00179954	-1.35472	Normal
ACY1	1.83212e-05	6.26357e-06	-1.35393	Normal
ERLIN1	6.01896e-05	2.33082e-05	-1.35124	Normal
GALR3	0.00527592	0.00312134	-1.34961	Normal
ATF7IP2	0.0111124	0.00706258	-1.34721	Normal
ETFRF1	9.19613e-07	2.23015e-07	-1.34676	Normal
AGL	1.33172e-05	4.40151e-06	-1.34654	Normal
CHRNE	0.00875925	0.005436	-1.34584	Normal
KANSL1-AS1	0.00427195	0.00247848	-1.34333	Normal
SLAIN1	0.0745217	0.056943	-1.34245	Normal
AC104971.1	0.00943469	0.00589875	-1.34145	Normal
CCL3	0.0323277	0.022782	-1.33964	Normal
AL109936.2	0.00612339	0.00367804	-1.33959	Normal
LINC01239	0.0588364	0.0440072	-1.33934	Normal
BCL2L10	0.0517514	0.0382535	-1.33659	Normal
CCL19	0.372501	0.330691	-1.33648	Normal
ERVFRD-1	0.00195991	0.00106083	-1.33543	Normal
FADS1	0.0346833	0.0246363	-1.33492	Normal
NT5E	0.0041797	0.00242086	-1.33471	Normal
COPZ2	0.00222488	0.00121607	-1.33454	Normal
AC023051.1	0.00637001	0.00383893	-1.33432	Normal
CXCL12	0.0296231	0.0206944	-1.32999	Normal
CD4	0.00844893	0.00522684	-1.32917	Normal
NDRG2	0.00041021	0.000191448	-1.32865	Normal
hsa-mir-6843	0.0043386	0.0025207	-1.32855	Normal
AC093583.1	0.0320912	0.0225983	-1.32751	Normal
DENND2C	0.011739	0.00750358	-1.32685	Normal
CCDC42	0.00641506	0.00386818	-1.32665	Normal
SULT1A2	0.00373577	0.00213992	-1.32665	Normal
FREM2	0.304132	0.264861	-1.32572	Normal
GPHN	7.04827e-06	2.1757e-06	-1.32558	Normal
OSBPL6	0.0586211	0.0438251	-1.32494	Normal
LINC02749	0.0133376	0.00863284	-1.32407	Normal
CD244	0.0170237	0.0112593	-1.32274	Normal
AC106793.1	0.000809804	0.00040237	-1.32258	Normal
AC004012.1	0.0126469	0.0081366	-1.32229	Normal
MTSS1	0.00107244	0.000548868	-1.32172	Normal
PYY	0.00148633	0.000785173	-1.3217	Normal
IGLV4-69	0.2219	0.187499	-1.3217	Normal
IL18R1	0.0112091	0.00712913	-1.32091	Normal
CMA1	0.0821814	0.0632392	-1.31876	Normal
RND3	0.00389969	0.0022421	-1.31703	Normal
hsa-mir-1228	0.000278937	0.000125393	-1.31598	Normal
LINC02565	0.0978192	0.0765081	-1.31263	Normal
AQP8	0.0828936	0.0638652	-1.31131	Normal
AL606807.1	0.0152381	0.00998298	-1.31088	Normal
SLC25A10	0.000317966	0.000144901	-1.30897	Normal
CGNL1	0.0472921	0.0346151	-1.30763	Normal
DTX1	0.0535272	0.039728	-1.30643	Normal
KCND3	0.036587	0.0261171	-1.30603	Normal
GADD45B	0.0016916	0.000904331	-1.30567	Normal
AGBL4	0.0634822	0.0478173	-1.30508	Normal
IGKV1-16	0.221637	0.18723	-1.30278	Normal
ANGPTL7	0.0317668	0.0223439	-1.30193	Normal
AC141273.1	0.000219588	9.66042e-05	-1.30062	Normal
PPP1R1C	0.0899349	0.0697974	-1.30011	Normal
TST	0.000450996	0.000211884	-1.29689	Normal
GPR158	0.131338	0.105634	-1.29626	Normal
PPP2R1B	0.000326083	0.000148907	-1.29582	Normal
BDH2	0.000366534	0.000169266	-1.29475	Normal
ZNF648	0.06064	0.0454608	-1.29385	Normal
LINC02405	0.000839899	0.000418662	-1.29337	Normal
MROH2B	0.0233945	0.0159903	-1.2931	Normal
LINC02289	0.00515979	0.00304526	-1.29247	Normal
CALML3-AS1	0.032158	0.0226532	-1.28992	Normal
MSRA	8.43886e-07	2.0234e-07	-1.28962	Normal
AC016999.1	0.0392226	0.0281781	-1.28797	Normal
CHPT1	0.00206418	0.00112199	-1.28789	Normal
AC020763.1	0.000476249	0.000224975	-1.28713	Normal
IGHV3-72	0.217806	0.183673	-1.28571	Normal
AL359715.1	0.0089726	0.00558424	-1.28467	Normal
KAT2B	0.0036308	0.00207445	-1.28391	Normal
ISM1	0.0443575	0.0322442	-1.28324	Normal
FAXDC2	0.00606371	0.00363848	-1.28155	Normal
NRG4	0.000525669	0.000250877	-1.28135	Normal
HBA1	0.029087	0.0202806	-1.28102	Normal
AL161719.1	0.0747341	0.0571236	-1.28046	Normal
AC083900.1	0.013353	0.00864438	-1.27941	Normal
IGSF1	0.236463	0.200875	-1.27849	Normal
AP005262.2	0.0310516	0.0217952	-1.27808	Normal
LRP2	0.16238	0.133362	-1.27798	Normal
LINC00337	0.00212881	0.00115938	-1.27743	Normal
ISOC1	2.98005e-06	8.33873e-07	-1.27728	Normal
IL6R	0.0131418	0.00849157	-1.27696	Normal
ACER1	0.00718712	0.0043772	-1.27646	Normal
TTC38	6.897e-05	2.70697e-05	-1.27522	Normal
hsa-mir-3944	0.000384697	0.000178424	-1.27509	Normal
AC024145.1	0.00267919	0.00148804	-1.27316	Normal
SLC4A10	0.0379051	0.0271626	-1.27314	Normal
GATD3B	0.0170356	0.0112699	-1.27211	Normal
ANGPTL1	0.163902	0.134775	-1.27209	Normal
DDX3Y	0.53762	0.495011	-1.27192	Normal
ARHGEF26	0.0188583	0.0126077	-1.27141	Normal
COLEC11	0.0107253	0.00679554	-1.27123	Normal
KIF19	0.0558898	0.0416324	-1.2711	Normal
hsa-mir-624	8.17834e-05	3.26599e-05	-1.26921	Normal
NTN3	0.0163731	0.0108023	-1.26845	Normal
AC138123.1	0.0159689	0.0105082	-1.26812	Normal
MLYCD	0.000104986	4.2887e-05	-1.26763	Normal
ADGRB3	0.0272235	0.0188634	-1.26717	Normal
CLEC3B	0.0270234	0.0187159	-1.2665	Normal
AL731568.1	0.00150131	0.000793516	-1.26435	Normal
hsa-mir-582	0.00254105	0.00140415	-1.26416	Normal
HMGCS1	0.00222661	0.0012171	-1.26405	Normal
LINC01277	0.00290306	0.00162305	-1.26322	Normal
SULT1A1	0.000882379	0.000441748	-1.26305	Normal
GABRG1	0.0427472	0.0309741	-1.26286	Normal
AC021504.1	0.15496	0.126767	-1.26248	Normal
KRTAP5-6	0.021408	0.0145004	-1.26119	Normal
hsa-mir-204	0.121854	0.0972988	-1.2608	Normal
PCDHA13	0.0621868	0.0467374	-1.25991	Normal
IGLV2-14	0.381865	0.339768	-1.25602	Normal
ACO1	0.0034651	0.00197185	-1.25452	Normal
AC079949.1	0.0384346	0.0275648	-1.25428	Normal
NKIRAS1	0.000226883	0.00010011	-1.25279	Normal
PCTP	5.45357e-05	2.0887e-05	-1.25218	Normal
HIBCH	4.3766e-05	1.64366e-05	-1.25176	Normal
STARD4	0.00328205	0.00185654	-1.24853	Normal
CNTNAP4	0.0163305	0.0107722	-1.24827	Normal
KCNJ10	0.0364329	0.0260011	-1.24774	Normal
TMEM97	0.0270932	0.0187687	-1.24515	Normal
hsa-mir-556	0.00290227	0.00162245	-1.2438	Normal
IGF2-AS	0.0869513	0.0672616	-1.24259	Normal
HEY2	0.000463844	0.000218376	-1.24223	Normal
C10orf67	0.027961	0.0194226	-1.24199	Normal
NR3C2	0.0169178	0.0111865	-1.24136	Normal
SIGMAR1	0.000864279	0.000431698	-1.24043	Normal
LINC02073	0.0550192	0.0409277	-1.23989	Normal
CCDC177	0.0458742	0.033478	-1.23952	Normal
PAPPA2	0.140377	0.113667	-1.23848	Normal
HNF4A	0.000758971	0.000374848	-1.23789	Normal
GLRX	0.00305864	0.00171917	-1.23626	Normal
AL078590.2	0.00532768	0.0031563	-1.23604	Normal
AL451085.1	0.000805773	0.000400103	-1.23562	Normal
LRP1	0.0016905	0.000903537	-1.23554	Normal
AP003721.4	0.00381641	0.00219016	-1.23546	Normal
AL392089.1	0.00791339	0.00486286	-1.23529	Normal
HACL1	0.00030033	0.00013598	-1.23466	Normal
FBXL21P	0.218766	0.184545	-1.23404	Normal
KLF9	0.0137058	0.00889464	-1.23404	Normal
AL626787.1	0.0158523	0.0104243	-1.23024	Normal
MAB21L3	0.0935777	0.0728464	-1.22994	Normal
AL355303.1	0.00206418	0.00112195	-1.22743	Normal
hsa-mir-574	0.000130784	5.46602e-05	-1.22672	Normal
SRPX	0.101024	0.079217	-1.22502	Normal
SCML1	0.0102368	0.0064576	-1.22476	Normal
ZFY	0.480592	0.437364	-1.22459	Normal
AL137002.1	0.000772406	0.000382146	-1.2243	Normal
AC104958.2	0.0185791	0.0124013	-1.22403	Normal
IGHV3-23	0.357316	0.315793	-1.22395	Normal
MYOM1	0.0652401	0.0492481	-1.22384	Normal
UPP2-IT1	0.0179578	0.011952	-1.2237	Normal
AC092296.4	0.0332328	0.0234891	-1.22283	Normal
SLC22A2	0.0056099	0.0033398	-1.22065	Normal
hsa-mir-4461	0.00921142	0.00574561	-1.2175	Normal
AC009560.1	0.0103042	0.00650512	-1.21722	Normal
AC231981.1	0.00107342	0.000549413	-1.21465	Normal
NLGN4X	0.0109549	0.00695402	-1.21426	Normal
ALDH7A1	4.83137e-05	1.83065e-05	-1.21382	Normal
SMPDL3A	0.0158766	0.0104416	-1.21371	Normal
GOT1	0.00150322	0.000794588	-1.21324	Normal
LINC00526	0.000108491	4.44697e-05	-1.21139	Normal
MIR3945HG	0.0077793	0.0047741	-1.21135	Normal
ADK	0.00190446	0.00102871	-1.21044	Normal
CNTN3	0.199569	0.166964	-1.20994	Normal
LINC02128	0.133507	0.107548	-1.20938	Normal
CPB2-AS1	0.00535143	0.00317126	-1.2089	Normal
SDHB	1.69553e-05	5.74739e-06	-1.20767	Normal
LINC02732	0.0104691	0.00661866	-1.20725	Normal
AMACR	0.0041322	0.00238912	-1.20628	Normal
IGLV3-19	0.345574	0.304625	-1.20576	Normal
GALK1	0.000994181	0.000504832	-1.20557	Normal
AC135048.1	0.00093528	0.000471492	-1.2052	Normal
GADD45A	0.00860731	0.00533466	-1.20465	Normal
DECR1	4.00894e-05	1.491e-05	-1.20459	Normal
IGLV2-18	0.200872	0.168177	-1.20288	Normal
AC114947.2	0.00221252	0.00120868	-1.20231	Normal
PEX11G	0.000279838	0.000125821	-1.20227	Normal
SLC2A14	0.107162	0.0845462	-1.20117	Normal
FCGR2B	0.0558714	0.0416141	-1.20062	Normal
ATRNL1	0.0552369	0.0411031	-1.20003	Normal
IGHA2	0.314721	0.274842	-1.19963	Normal
CISH	0.00315186	0.00177607	-1.19952	Normal
RSPO2	0.0489027	0.0359439	-1.1994	Normal
MRAP	0.0608582	0.0456418	-1.19907	Normal
PALM2-AKAP2	0.0674567	0.0510812	-1.19575	Normal
RET	0.0818772	0.062966	-1.19545	Normal
AC092296.1	0.0362627	0.0258634	-1.1946	Normal
hsa-mir-152	0.0012893	0.000671078	-1.19374	Normal
AC079465.1	0.00818714	0.00504748	-1.18815	Normal
SLC4A1	0.0534067	0.0396321	-1.18577	Normal
AL157756.1	0.00234235	0.00128592	-1.18521	Normal
AL157786.1	0.00564414	0.00336272	-1.18433	Normal
CYP4Z1	0.0339238	0.0240316	-1.1836	Normal
TMEM86B	0.0735858	0.0561526	-1.18223	Normal
CNKSR2	0.0893876	0.0693435	-1.18089	Normal
ECHDC2	0.00074231	0.00036599	-1.18059	Normal
FERMT2	0.00173225	0.000927832	-1.17864	Normal
hsa-mir-3591	0.0255431	0.0175998	-1.17652	Normal
FCGRT	4.98484e-05	1.8945e-05	-1.17579	Normal
hsa-mir-125b	0.00204814	0.00111243	-1.17532	Normal
TMEM45B	0.0773339	0.0592435	-1.17517	Normal
ST3GAL6-AS1	0.0828923	0.0638607	-1.17508	Normal
AL121845.4	0.0133376	0.00863334	-1.17444	Normal
AC022784.6	0.0549798	0.0408961	-1.17399	Normal
AC092802.3	0.0011744	0.000606232	-1.17298	Normal
AC011297.1	0.41472	0.372053	-1.17175	Normal
IL6R-AS1	0.0072359	0.00440927	-1.17074	Normal
CEACAM1	0.0301335	0.0210818	-1.17073	Normal
CEBPA-DT	0.0606849	0.0454969	-1.16972	Normal
LINC01268	0.0216834	0.0147055	-1.16889	Normal
NSUN6	2.51178e-05	8.89826e-06	-1.16778	Normal
CA14	0.00161174	0.000857355	-1.16768	Normal
ARHGEF26-AS1	0.0193047	0.0129424	-1.1673	Normal
RXRA	0.000876115	0.000438255	-1.16666	Normal
APBA1	0.0214163	0.0145069	-1.16436	Normal
GNPNAT1	0.00611454	0.00367197	-1.16343	Normal
FDX1	0.000114434	4.71534e-05	-1.1623	Normal
HMGN5	0.00239691	0.00131882	-1.16146	Normal
BPHL	0.00241612	0.00133067	-1.16128	Normal
hsa-mir-22	0.000125048	5.20176e-05	-1.1593	Normal
TMPRSS9	0.00615028	0.00369695	-1.15793	Normal
SFXN2	0.00172343	0.000922476	-1.15648	Normal
AF111167.2	0.00564652	0.00336437	-1.15603	Normal
PLA1A	0.0663172	0.0501452	-1.15581	Normal
PADI4	0.0593741	0.0444462	-1.1544	Normal
YBX2	0.225452	0.190757	-1.15391	Normal
FMC1	5.5925e-05	2.14602e-05	-1.15318	Normal
AL121820.2	0.096947	0.0757506	-1.15277	Normal
LINC02246	0.00776093	0.00476188	-1.15264	Normal
C1orf115	0.000328066	0.000149852	-1.1521	Normal
USP2	0.037802	0.0270818	-1.15197	Normal
TCIM	0.0889522	0.0689693	-1.1515	Normal
ELOVL2	0.219748	0.185436	-1.14895	Normal
DUSP1	0.0180514	0.0120247	-1.14838	Normal
hsa-mir-328	0.000509647	0.000242335	-1.14774	Normal
MTRNR2L1	0.56016	0.518145	-1.14658	Normal
AP000977.1	0.00692397	0.00420193	-1.14646	Normal
RHCG	0.142735	0.115763	-1.14595	Normal
AC084082.1	0.0165806	0.0109489	-1.14476	Normal
GBE1	0.0214961	0.0145671	-1.14471	Normal
MOCS1	0.00396448	0.00228259	-1.14388	Normal
DCT	0.0166072	0.0109696	-1.14368	Normal
OGFR-AS1	7.12102e-05	2.80504e-05	-1.14294	Normal
IDH1	0.000654475	0.000319145	-1.14077	Normal
hsa-mir-6815	0.00979061	0.00614809	-1.13931	Normal
BTNL9	0.0148949	0.0097406	-1.13921	Normal
MIR583HG	0.00197331	0.00106897	-1.1392	Normal
HOGA1	0.0172032	0.0113936	-1.1377	Normal
STARD10	0.0022664	0.00124126	-1.13724	Normal
CATIP-AS1	0.0225632	0.0153576	-1.1369	Normal
SLC23A1	0.140082	0.113411	-1.13684	Normal
LY6E	0.00136877	0.000716806	-1.13682	Normal
DNAH6	0.0305783	0.0214292	-1.13423	Normal
TMEM100	0.0519544	0.0384291	-1.13326	Normal
MGST2	8.54818e-05	3.42696e-05	-1.13299	Normal
ACSS2	0.000613647	0.000297681	-1.13197	Normal
LINC02198	0.0484789	0.0355968	-1.13083	Normal
IGHV5-51	0.374366	0.332576	-1.13006	Normal
RAB11B-AS1	0.000675385	0.00033017	-1.12772	Normal
CD163	0.0588146	0.0439866	-1.12743	Normal
IGHV2-70D	0.249673	0.21322	-1.1266	Normal
ADAMTSL3	0.125141	0.100133	-1.12657	Normal
FMO2	0.194156	0.162142	-1.12643	Normal
C1orf167	0.00106103	0.000542334	-1.12611	Normal
ABCB1	0.30802	0.268562	-1.12574	Normal
IGHV2-26	0.330529	0.290093	-1.12319	Normal
C5orf17	0.231884	0.196578	-1.12276	Normal
PINK1	0.00160154	0.000851324	-1.12168	Normal
GREB1	0.0437867	0.0317804	-1.12138	Normal
hsa-mir-3664	0.00413102	0.00238825	-1.12119	Normal
GLUD2	0.00744363	0.00454711	-1.12039	Normal
IGLV8-61	0.351114	0.309795	-1.12037	Normal
CERS4	0.0242305	0.0166211	-1.1199	Normal
SLC5A7	0.0133336	0.00862913	-1.11615	Normal
LINC02542	0.0474241	0.0347273	-1.11435	Normal
Z99572.1	0.045867	0.033469	-1.11391	Normal
ANXA6	0.0239715	0.0164257	-1.1136	Normal
hsa-mir-23c	0.00850946	0.00527015	-1.11335	Normal
AP003031.1	0.0306726	0.0215091	-1.11233	Normal
SERPINE1	0.167467	0.137985	-1.11172	Normal
PDE2A	0.0263678	0.0182252	-1.11153	Normal
GALNT16	0.0726896	0.0554123	-1.11061	Normal
LINC02814	0.0675267	0.0511425	-1.11045	Normal
EIF1AY	0.565317	0.523609	-1.11042	Normal
PIGR	0.204984	0.171872	-1.10967	Normal
CBR1	0.00221367	0.00120958	-1.1095	Normal
PDZRN4	0.131826	0.106053	-1.10854	Normal
SCN9A	0.248733	0.212325	-1.10716	Normal
GP5	0.0305451	0.0214046	-1.10334	Normal
TRHDE-AS1	0.431103	0.387984	-1.10332	Normal
INMT	0.0890269	0.0690345	-1.10143	Normal
TENT5A	0.0110921	0.00704789	-1.09968	Normal
ST3GAL1	0.0247033	0.0169656	-1.09825	Normal
PLP1	0.162947	0.133881	-1.0982	Normal
CDC37L1	2.83836e-05	1.01828e-05	-1.0979	Normal
LINC02384	0.225624	0.19092	-1.0967	Normal
SIAH2-AS1	0.0188905	0.0126323	-1.09598	Normal
AP003555.2	0.0482339	0.0353991	-1.09536	Normal
DDO	0.0014228	0.000748184	-1.09534	Normal
LINC02029	0.119875	0.0955911	-1.09462	Normal
ABHD14B	4.34175e-05	1.62827e-05	-1.09064	Normal
IL17RC	3.33106e-05	1.21411e-05	-1.0891	Normal
AQP7	0.0403554	0.0290694	-1.08856	Normal
hsa-mir-542	0.00860139	0.00533065	-1.08759	Normal
SMIM1	0.00255654	0.00141323	-1.08675	Normal
hsa-mir-193b	0.0225361	0.0153345	-1.08666	Normal
SLC41A2	0.00116693	0.000601948	-1.08296	Normal
TMEM53	0.00062673	0.000304463	-1.08274	Normal
LINC00683	0.082715	0.0637073	-1.08086	Normal
AP003174.1	0.0269652	0.0186734	-1.08039	Normal
AVPI1	0.000459055	0.000215971	-1.0796	Normal
hsa-mir-548j	0.00553715	0.00329355	-1.07949	Normal
BOK	0.00480088	0.0028144	-1.07924	Normal
PRH2	0.0209223	0.0141441	-1.07911	Normal
SAR1B	0.000303177	0.000137476	-1.07726	Normal
AC036214.2	0.00895884	0.00557488	-1.07541	Normal
GGCX	0.000223727	9.85625e-05	-1.07539	Normal
GPC6	0.0773591	0.0592691	-1.07477	Normal
IGHV4-34	0.353261	0.311892	-1.07392	Normal
ABHD15	0.000338889	0.000155129	-1.07314	Normal
LINC00398	0.0295634	0.0206467	-1.07289	Normal
PEX3	0.00307516	0.00172958	-1.07238	Normal
IGHV3-33	0.37269	0.330889	-1.07204	Normal
GPR37	0.127074	0.1018	-1.07063	Normal
NINJ2	0.0343964	0.0244071	-1.07003	Normal
RPL3L	0.0138006	0.00896235	-1.06983	Normal
AL162412.1	0.0250599	0.017227	-1.06886	Normal
KLF12	0.00437756	0.00254494	-1.06839	Normal
ARSE	0.111072	0.0878767	-1.06794	Normal
IGKV1-17	0.357461	0.315965	-1.06783	Normal
AL355512.1	0.0562817	0.0419519	-1.06613	Normal
AK3	5.97779e-05	2.31317e-05	-1.06518	Normal
HMCN2	0.0294936	0.0205943	-1.06501	Normal
GPR62	0.0149957	0.00981081	-1.06456	Normal
MAMDC4	0.0293863	0.0205146	-1.06408	Normal
ACR	0.0131439	0.008494	-1.06399	Normal
AC110609.1	0.00246614	0.00136003	-1.06312	Normal
FAHD2A	4.63599e-05	1.74904e-05	-1.06272	Normal
GJC3	0.0705222	0.0535986	-1.0623	Normal
HSD17B8	0.00016705	7.14905e-05	-1.06202	Normal
AP000812.1	0.00261046	0.00144528	-1.06166	Normal
AC105942.1	0.0290459	0.0202496	-1.06128	Normal
RBMXL2	0.00732397	0.00446892	-1.05963	Normal
AHSP	0.0303958	0.0212876	-1.0594	Normal
CSRNP1	0.0188018	0.0125663	-1.05914	Normal
TRDV1	0.071841	0.0546743	-1.05857	Normal
CSTA	0.128365	0.102949	-1.05817	Normal
AP002026.1	0.0783267	0.0600553	-1.05808	Normal
ATP7B	0.0367091	0.0262118	-1.0579	Normal
MAFB	0.0190773	0.0127736	-1.05758	Normal
PTMS	0.000170006	7.28874e-05	-1.0574	Normal
ZAN	0.0167829	0.0110918	-1.05566	Normal
TNN	0.0282346	0.0196309	-1.05489	Normal
IL10	0.0940822	0.0732969	-1.05316	Normal
SH3BGRL2	0.0112787	0.00717985	-1.05301	Normal
AC012629.2	0.00270244	0.00150283	-1.04899	Normal
AC011498.4	0.117775	0.0937434	-1.0486	Normal
IQSEC3	0.170376	0.140584	-1.04781	Normal
OOEP	0.17784	0.147324	-1.04766	Normal
LRRC19	0.222837	0.188371	-1.044	Normal
APOL1	0.0302145	0.0211459	-1.04171	Normal
AC011611.3	0.0128109	0.00825575	-1.04105	Normal
AC007364.1	0.0040625	0.00234518	-1.04032	Normal
PEX11A	0.000580058	0.000279632	-1.03937	Normal
AL359541.1	0.00940025	0.00587607	-1.03746	Normal
AC010501.2	0.0710984	0.0540598	-1.03696	Normal
ATP1B2	0.0283592	0.0197257	-1.03657	Normal
AP000695.1	0.108099	0.085361	-1.03639	Normal
AC004832.4	0.012766	0.00822157	-1.03546	Normal
MROH8	0.00217736	0.00118734	-1.03401	Normal
NRG1	0.233526	0.19818	-1.03376	Normal
LIPJ	0.0400478	0.0288331	-1.03248	Normal
IGLC2	0.388798	0.34643	-1.03242	Normal
ABCA5	0.00787652	0.00483924	-1.03044	Normal
SLC25A33	0.0100901	0.00635553	-1.02849	Normal
SFXN1	3.45896e-05	1.26553e-05	-1.02665	Normal
ORMDL3	0.000340445	0.000155938	-1.0242	Normal
AC093274.1	0.0334131	0.0236242	-1.02378	Normal
SNX31	0.0408709	0.0294641	-1.02378	Normal
SRD5A1	0.00242522	0.00133588	-1.02222	Normal
AC084871.1	0.0291115	0.0203025	-1.02208	Normal
IGLV6-57	0.332419	0.291874	-1.02189	Normal
SLC2A10	0.175057	0.144804	-1.02168	Normal
TSPAN7	0.121767	0.0972184	-1.02151	Normal
AP000785.1	0.0143642	0.009363	-1.02066	Normal
hsa-mir-146b	0.0300724	0.0210316	-1.01987	Normal
PEPD	0.000306424	0.00013914	-1.01927	Normal
LINC02776	0.00981771	0.00616707	-1.0191	Normal
AL033397.1	0.300441	0.261254	-1.01803	Normal
AL512329.2	0.106566	0.0840159	-1.01699	Normal
HABP2	0.131818	0.106041	-1.01495	Normal
ALDH9A1	0.000273847	0.000122904	-1.0142	Normal
KCNT2	0.0828653	0.0638366	-1.01234	Normal
KBTBD11-OT1	0.0241231	0.0165366	-1.01171	Normal
ENTPD8	0.0873243	0.0675858	-1.01109	Normal
COL18A1	0.000522911	0.000249369	-1.00963	Normal
FGF14-AS2	0.0174531	0.0115754	-1.0069	Normal
hsa-mir-616	0.010468	0.00661753	-1.00641	Normal
hsa-mir-4772	0.0416219	0.0300617	-1.00613	Normal
PXDC1	0.00370882	0.00212342	-1.00517	Normal
IDI1	0.00109489	0.000561698	-1.00483	Normal
PKD1L3	0.00823825	0.00508236	-1.00361	Normal
AC021086.1	0.0109652	0.00696231	-1.0022	Normal
SPESP1	0.214381	0.180513	-1.00169	Normal
FAM107A	0.131338	0.105629	-0.999299	Normal
ZCCHC24	0.0180852	0.0120494	-0.997612	Normal
DACH1	0.0445243	0.0323782	-0.997266	Normal
WDR64	0.0289665	0.0201859	-0.996378	Normal
FOLR2	0.0946371	0.0737833	-0.995782	Normal
CEBPD	0.00592492	0.00354696	-0.994492	Normal
AC084781.1	0.0282843	0.0196724	-0.994443	Normal
AC053503.2	0.0387262	0.0277898	-0.994301	Normal
MAOA	0.0735858	0.0561499	-0.993948	Normal
TLR4	0.0328068	0.0231558	-0.991359	Normal
AC069431.1	0.00189945	0.0010257	-0.990394	Normal
GALT	0.00126654	0.000657885	-0.989964	Normal
CDNF	0.0052017	0.00307297	-0.989883	Normal
hsa-mir-6777	0.012939	0.00835045	-0.989875	Normal
TEX30	0.00237227	0.001304	-0.986947	Normal
[truncated: 22,467 more rows]
