# Supplementary material for: LncRNA MNX1-AS1 promotes progression of intrahepatic cholangiocarcinoma through the MNX1/Hippo axis
Source: Cell Death Dis. 2020 Oct 22;11(10):894. doi: 10.1038/s41419-020-03029-0 (PMC7581777; doi:10.1038/s41419-020-03029-0)
Supplement: Supplementary file 5 — Table-S3. Differential expression genes in the TCGA-CHOL dataset. (FDR < 0.05, |log2FC| > 2) [file 41419_2020_3029_MOESM5_ESM.xlsx]

## Sheet: GSE107943_limma_ALL
Table-S3. Differential expression genes in the TCGA-CHOL dataset
gene	FDR	P.Value	logFC	Regulate
CYP1A2	1.2682e-20	3.67213e-22	-7.93896	Down
GLYAT	2.7093e-17	2.29711e-18	-7.45061	Down
GYS2	1.56882e-17	1.2369e-18	-7.32971	Down
ADH4	7.55317e-17	7.17212e-18	-7.29125	Down
BHMT	1.16953e-18	6.71879e-20	-7.21284	Down
CYP2A6	1.38006e-17	1.06894e-18	-7.16652	Down
SLC22A1	6.52605e-21	1.65909e-22	-7.15762	Down
F9	1.98847e-15	2.67598e-16	-7.10621	Down
AL161645.2	1.06854e-16	1.04709e-17	-7.10111	Down
LINC01093	1.03826e-21	1.84425e-23	-7.07373	Down
TAT	5.21037e-18	3.61768e-19	-7.06831	Down
SERPINC1	2.15137e-15	2.9229e-16	-7.06818	Down
CYP2A7	4.19522e-20	1.47238e-21	-7.06074	Down
APOF	1.29881e-15	1.68055e-16	-7.05878	Down
HAO2	4.71179e-19	2.40039e-20	-7.03194	Down
GREM2	4.60047e-17	4.1375e-18	-7.02694	Down
PLG	3.2864e-14	5.65095e-15	-6.99189	Down
SLC10A1	1.19805e-16	1.19141e-17	-6.99135	Down
AKR1D1	1.9745e-15	2.65261e-16	-6.98094	Down
LINC00844	1.67341e-19	7.33721e-21	-6.97054	Down
UROC1	1.62039e-22	1.91106e-24	-6.8516	Down
SULT2A1	2.03893e-14	3.37264e-15	-6.84419	Down
APOC3	2.33705e-15	3.19291e-16	-6.83008	Down
CPN2	3.2668e-13	6.80476e-14	-6.81844	Down
CYP1A1	2.9647e-20	9.83139e-22	-6.80662	Down
ARG1	8.19334e-15	1.25032e-15	-6.7903	Down
SLC22A10	3.3933e-16	3.81152e-17	-6.78638	Down
CYP2E1	2.16734e-16	2.30415e-17	-6.77013	Down
SLC38A4	4.50262e-16	5.20906e-17	-6.76648	Down
CPS1	3.67695e-17	3.21952e-18	-6.75472	Down
RP11-7M8.2	1.36135e-16	1.37043e-17	-6.72635	Down
AGXT	4.59182e-16	5.32287e-17	-6.7122	Down
CYP3A4	5.90668e-20	2.19589e-21	-6.70883	Down
PCK1	4.27149e-15	6.17143e-16	-6.68811	Down
APOA5	1.15201e-14	1.81009e-15	-6.67652	Down
UGT2B10	4.44791e-17	3.97681e-18	-6.63651	Down
CYP8B1	5.77508e-16	6.88136e-17	-6.61897	Down
F13B	3.17287e-15	4.46054e-16	-6.61503	Down
AHSG	9.38488e-15	1.45074e-15	-6.60857	Down
TFP1	1.42935e-14	2.2841e-15	-6.56896	Down
HAO1	1.62816e-14	2.62975e-15	-6.54971	Down
RP11-432I5.1	1.67914e-18	1.00954e-19	-6.54677	Down
TF	5.51257e-14	9.91199e-15	-6.54028	Down
SLC25A47	2.35679e-14	3.94044e-15	-6.52658	Down
APOA1	2.98121e-14	5.08581e-15	-6.5264	Down
ASPG	1.41907e-17	1.10384e-18	-6.50542	Down
APOA1-AS	4.39851e-14	7.75344e-15	-6.50467	Down
HSD17B13	1.19764e-16	1.1906e-17	-6.47635	Down
HEPACAM	4.76495e-19	2.43534e-20	-6.46426	Down
CTC-505O3.2	4.17408e-20	1.4622e-21	-6.45073	Down
ANGPTL3	8.04661e-14	1.49944e-14	-6.44607	Down
GSTA2	1.32954e-17	1.02499e-18	-6.43665	Down
TTR	7.16577e-17	6.77824e-18	-6.42098	Down
HPD	7.67993e-17	7.30745e-18	-6.37952	Down
CYP2A13	1.85466e-20	5.66416e-22	-6.37492	Down
ETNPPL	6.68381e-16	8.09216e-17	-6.37264	Down
CDO1	6.49927e-15	9.71843e-16	-6.35536	Down
ALDOB	2.38441e-16	2.56091e-17	-6.34216	Down
CFHR2	2.55731e-12	6.15939e-13	-6.34099	Down
HFE2	1.15327e-14	1.81284e-15	-6.32183	Down
MBL2	2.79347e-12	6.7734e-13	-6.32069	Down
TTC36	1.01116e-19	4.10632e-21	-6.31321	Down
AFM	1.7187e-14	2.79753e-15	-6.31039	Down
RP11-372E1.4	5.57907e-18	3.90506e-19	-6.30124	Down
CLEC4M	2.51518e-18	1.60604e-19	-6.29574	Down
LECT2	1.79773e-14	2.93746e-15	-6.28203	Down
SRD5A2	2.72225e-17	2.30989e-18	-6.27477	Down
HEPN1	3.47257e-19	1.66408e-20	-6.27304	Down
SLCO1B1	2.11745e-13	4.26525e-14	-6.26952	Down
ZG16	9.81425e-18	7.35226e-19	-6.26668	Down
DPYS	4.17436e-13	8.86473e-14	-6.25115	Down
HPX	7.39721e-14	1.3689e-14	-6.24959	Down
THRSP	1.12146e-18	6.38338e-20	-6.23901	Down
HP	2.04635e-13	4.10919e-14	-6.23117	Down
FETUB	1.39831e-17	1.08677e-18	-6.22942	Down
CYP3A43	8.31383e-22	1.38619e-23	-6.22719	Down
PRODH2	7.88261e-14	1.4655e-14	-6.2257	Down
GNMT	3.37136e-23	2.80502e-25	-6.21665	Down
ADH1A	2.79653e-16	3.06171e-17	-6.21555	Down
ASPDH	5.74583e-19	3.01823e-20	-6.19887	Down
HPR	7.75629e-14	1.44073e-14	-6.17053	Down
CFHR5	4.17517e-13	8.86783e-14	-6.17041	Down
ACOT12	2.8936e-14	4.92203e-15	-6.16092	Down
ADH1B	4.48396e-16	5.1845e-17	-6.14247	Down
AC104809.2	6.36707e-23	6.13836e-25	-6.14219	Down
CFHR4	1.71327e-16	1.77504e-17	-6.14102	Down
DMGDH	1.52569e-18	9.06441e-20	-6.12975	Down
CLEC4G	1.79522e-14	2.93277e-15	-6.12966	Down
C3P1	3.73699e-15	5.33379e-16	-6.12431	Down
SERPINA11	3.56304e-13	7.48064e-14	-6.11186	Down
RDH16	2.79799e-19	1.30427e-20	-6.09347	Down
C9	2.78298e-15	3.8628e-16	-6.08835	Down
UPB1	4.96994e-18	3.43603e-19	-6.08305	Down
CCND2P1	3.47836e-22	4.81191e-24	-6.07998	Down
SERPIND1	3.51952e-14	6.08548e-15	-6.07862	Down
AP006285.1	2.34427e-16	2.51316e-17	-6.06968	Down
ABCB11	6.53064e-16	7.8873e-17	-6.06649	Down
C5orf27	2.4841e-18	1.58537e-19	-6.04385	Down
MAT1A	3.49392e-16	3.93712e-17	-6.00729	Down
DAO	1.04786e-15	1.33196e-16	-6.00338	Down
CYP26A1	4.60758e-16	5.34721e-17	-5.99934	Down
LPA	1.97592e-15	2.65551e-16	-5.99799	Down
FCN2	3.44232e-14	5.94178e-15	-5.99226	Down
CYP4A22	3.4932e-14	6.03653e-15	-5.98935	Down
C12orf39	2.03501e-19	9.07467e-21	-5.98077	Down
ACSM2A	2.74185e-14	4.63945e-15	-5.98002	Down
ADRA1A	2.34254e-22	2.95447e-24	-5.97314	Down
CYP2C8	1.09677e-12	2.48989e-13	-5.97273	Down
SLC22A7	7.60264e-17	7.22161e-18	-5.97013	Down
HRG	9.49013e-14	1.78817e-14	-5.96901	Down
SAA4	5.6789e-14	1.02336e-14	-5.96359	Down
CYP7A1	5.02316e-14	8.9607e-15	-5.96262	Down
C8A	2.02917e-14	3.35448e-15	-5.924	Down
KNG1	9.77581e-14	1.84749e-14	-5.91232	Down
HSD17B6	2.70577e-16	2.9543e-17	-5.91036	Down
FAM99A	1.70241e-16	1.76266e-17	-5.89114	Down
CCL16	1.88727e-13	3.77167e-14	-5.88676	Down
SLC13A5	1.98569e-15	2.67152e-16	-5.88158	Down
RP4-763G1.2	3.3534e-18	2.20881e-19	-5.87627	Down
CYP4A11	3.451e-13	7.22833e-14	-5.85582	Down
AGXT2	8.04005e-16	9.96246e-17	-5.85474	Down
CFHR3	1.40861e-14	2.24909e-15	-5.84574	Down
SLCO1B3	7.27526e-12	1.87526e-12	-5.84479	Down
SPP2	1.19814e-15	1.54119e-16	-5.83475	Down
ACSM2B	1.6582e-13	3.27938e-14	-5.83108	Down
FTCD-AS1	4.76907e-16	5.55667e-17	-5.82277	Down
G6PC	3.05926e-12	7.45928e-13	-5.81627	Down
LST3	2.91748e-12	7.0943e-13	-5.81544	Down
FBXL21	2.42906e-14	4.07411e-15	-5.81187	Down
GLYATL1	6.20835e-14	1.13065e-14	-5.80284	Down
RTP3	4.90779e-15	7.1653e-16	-5.7916	Down
OTC	8.01927e-14	1.49376e-14	-5.78512	Down
ABCG8	2.8122e-13	5.79282e-14	-5.78404	Down
GSTA1	1.45388e-15	1.90327e-16	-5.77638	Down
F2	6.01009e-14	1.08925e-14	-5.77565	Down
RP11-622A1.2	9.8507e-17	9.5684e-18	-5.75656	Down
APOA2	1.3865e-12	3.19938e-13	-5.75641	Down
APOH	4.24968e-15	6.13853e-16	-5.74924	Down
RP1-81D8.4	7.93519e-15	1.20699e-15	-5.74345	Down
AL590714.1	1.40249e-12	3.2395e-13	-5.74093	Down
ALB	7.81847e-12	2.02767e-12	-5.72993	Down
FTCD	5.35917e-15	7.87738e-16	-5.71747	Down
CNDP1	3.97257e-19	1.95428e-20	-5.71046	Down
ACSM5	1.81493e-16	1.89115e-17	-5.70904	Down
PROZ	7.9077e-19	4.3006e-20	-5.7015	Down
RP11-573D15.8	5.42772e-14	9.74331e-15	-5.67946	Down
LINC01018	3.48483e-16	3.92458e-17	-5.66841	Down
HMGCS2	7.9618e-12	2.068e-12	-5.66002	Down
CHRNA4	3.69671e-14	6.4236e-15	-5.65765	Down
CRYAA	9.04395e-13	2.02659e-13	-5.65363	Down
GCGR	3.88918e-15	5.57671e-16	-5.64702	Down
CLEC1B	1.85257e-15	2.47291e-16	-5.63683	Down
CTD-2194A8.2	6.94421e-17	6.53427e-18	-5.63332	Down
RP11-392A23.4	4.02231e-20	1.39841e-21	-5.62297	Down
SLC2A2	2.98901e-12	7.27318e-13	-5.61998	Down
CES1	2.39036e-13	4.85128e-14	-5.61664	Down
UGT2B7	2.14144e-15	2.90588e-16	-5.61475	Down
RP11-125O5.2	1.16007e-14	1.82544e-15	-5.60901	Down
ITIH1	2.2707e-15	3.09402e-16	-5.60524	Down
DNMT3L	4.58945e-22	6.95509e-24	-5.60376	Down
AOX1	1.60925e-14	2.59708e-15	-5.58871	Down
TDO2	3.33045e-17	2.87984e-18	-5.56611	Down
CA5A	4.17615e-17	3.71176e-18	-5.5639	Down
MTTP	3.48236e-14	6.01434e-15	-5.56056	Down
SLC6A13	7.81725e-21	2.08696e-22	-5.53918	Down
CD5L	1.97205e-11	5.44254e-12	-5.53804	Down
UGT3A1	1.93263e-10	6.15113e-11	-5.51888	Down
SLC22A25	5.77683e-18	4.06064e-19	-5.51804	Down
FABP1	6.53946e-11	1.95595e-11	-5.5109	Down
AC008592.4	1.15873e-18	6.6389e-20	-5.5073	Down
TRIM55	1.07178e-14	1.67695e-15	-5.49637	Down
HAL	1.5111e-19	6.56066e-21	-5.48087	Down
PGLYRP2	5.51665e-13	1.19675e-13	-5.47256	Down
A1BG	1.02409e-15	1.2987e-16	-5.46679	Down
RP11-115C10.1	1.7413e-18	1.05324e-19	-5.43518	Down
HGFAC	1.14453e-17	8.7253e-19	-5.42893	Down
GBA3	8.98552e-14	1.68805e-14	-5.42704	Down
FGB	2.64646e-12	6.38722e-13	-5.4251	Down
RP11-328K4.1	4.6024e-16	5.33969e-17	-5.42272	Down
SAA2-SAA4	8.19724e-12	2.13375e-12	-5.37901	Down
RP11-434D9.1	8.91193e-19	4.93145e-20	-5.35306	Down
CTD-2619J13.8	4.90102e-16	5.73144e-17	-5.34926	Down
CPB2	5.67836e-13	1.23492e-13	-5.34428	Down
ORM2	8.35418e-14	1.56255e-14	-5.34151	Down
BCHE	7.26782e-12	1.8731e-12	-5.34147	Down
RP11-468N14.3	9.78301e-22	1.71836e-23	-5.34146	Down
CPN1	1.58641e-10	4.9942e-11	-5.3328	Down
RP11-813N20.1	1.32736e-15	1.7223e-16	-5.32481	Down
CYP2C9	2.38693e-15	3.26974e-16	-5.32349	Down
SLC1A2	5.24435e-16	6.19009e-17	-5.31624	Down
HAMP	5.70933e-14	1.02903e-14	-5.30345	Down
C8B	5.22826e-13	1.1291e-13	-5.29765	Down
RANBP3L	2.63165e-20	8.45646e-22	-5.29063	Down
AVPR1A	1.50637e-17	1.17971e-18	-5.28966	Down
RP11-696N14.1	1.72843e-20	5.21588e-22	-5.27538	Down
DIO1	3.09022e-13	6.41856e-14	-5.27245	Down
NAT2	1.21259e-14	1.9145e-15	-5.26546	Down
RP11-115J16.1	2.36393e-20	7.44583e-22	-5.2647	Down
CES1P1	1.96503e-13	3.93551e-14	-5.25985	Down
MASP2	8.06439e-18	5.90325e-19	-5.25874	Down
BHMT2	6.54658e-16	7.90872e-17	-5.25068	Down
AC068535.3	8.59592e-18	6.34591e-19	-5.25056	Down
CTB-43E15.4	1.33688e-14	2.12795e-15	-5.23493	Down
AC020907.2	1.62378e-20	4.84646e-22	-5.22538	Down
RBP4	1.1388e-13	2.18186e-14	-5.21695	Down
A1BG-AS1	7.97158e-18	5.82182e-19	-5.19897	Down
RP11-770J1.3	9.52186e-23	1.02801e-24	-5.19315	Down
UGT2B4	6.82551e-12	1.75005e-12	-5.18857	Down
PON1	1.08251e-15	1.37922e-16	-5.16919	Down
ALDH8A1	1.5228e-12	3.53701e-13	-5.16738	Down
CYP2B6	1.25338e-16	1.25387e-17	-5.16259	Down
SERPINA7	3.69505e-11	1.06187e-11	-5.15596	Down
SLC38A3	8.02274e-13	1.78636e-13	-5.15555	Down
RNU1-70P	6.7219e-14	1.23366e-14	-5.15083	Down
HNF4A-AS1	2.5185e-19	1.15581e-20	-5.13417	Down
AC004862.6	1.62056e-13	3.19318e-14	-5.12726	Down
PAH	9.78707e-11	3.00127e-11	-5.11927	Down
CYP2D6	1.73207e-16	1.79737e-17	-5.10961	Down
RP11-143N13.1	8.06439e-18	5.90049e-19	-5.10765	Down
SDS	4.82138e-20	1.7176e-21	-5.10416	Down
ORM1	2.70438e-12	6.54219e-13	-5.10265	Down
GBP7	1.98569e-15	2.67119e-16	-5.09564	Down
HULC	1.66165e-09	5.9761e-10	-5.0919	Down
HSD11B1	2.00136e-17	1.63476e-18	-5.07507	Down
RP11-6B4.1	9.98768e-19	5.60916e-20	-5.07337	Down
LGSN	8.53321e-21	2.32714e-22	-5.07233	Down
C6	7.98468e-14	1.48632e-14	-5.06204	Down
AQP9	7.11637e-17	6.7245e-18	-5.06178	Down
F11	4.45969e-15	6.46396e-16	-5.05283	Down
FXYD1	7.24534e-21	1.87305e-22	-5.0449	Down
RP11-98F14.11	1.64701e-21	3.21376e-23	-5.03511	Down
RP11-513G11.3	3.91843e-21	8.86201e-23	-5.03298	Down
ITIH4-AS1	5.28322e-13	1.14219e-13	-5.01886	Down
MPPED1	1.44883e-13	2.8261e-14	-5.01713	Down
FGA	4.45656e-12	1.10825e-12	-5.01268	Down
SLC22A9	5.2646e-12	1.32414e-12	-5.00616	Down
GLS2	9.75349e-27	1.61012e-30	-5.00455	Down
CTD-2527I21.4	1.4938e-20	4.42398e-22	-4.98704	Down
AL138847.1	3.81039e-19	1.85311e-20	-4.96993	Down
CFHR1	2.04765e-14	3.38841e-15	-4.9483	Down
ALDH1L1	1.04046e-14	1.62417e-15	-4.94029	Down
AMDHD1	9.77057e-18	7.31632e-19	-4.93849	Down
PKLR	1.53367e-14	2.46397e-15	-4.93514	Down
CYP3A7	4.03443e-13	8.54226e-14	-4.92392	Down
F7	4.80189e-13	1.03083e-13	-4.92087	Down
INHBC	2.3269e-14	3.88509e-15	-4.91893	Down
RP11-238F2.1	1.36863e-16	1.37821e-17	-4.91883	Down
AKR1C6P	2.59775e-18	1.66648e-19	-4.91426	Down
SLC17A2	5.58193e-10	1.89142e-10	-4.90358	Down
ADH6	1.38042e-16	1.39282e-17	-4.89697	Down
U91324.1	4.00131e-16	4.56172e-17	-4.89605	Down
MT1G	5.82571e-17	5.3837e-18	-4.89191	Down
MT1H	7.20207e-12	1.85426e-12	-4.88886	Down
USH2A	2.04763e-18	1.27301e-19	-4.86354	Down
SERPINA10	8.38312e-12	2.18601e-12	-4.86196	Down
RP11-404G16.2	1.08006e-17	8.15537e-19	-4.85955	Down
CTD-3098H1.2	2.73335e-21	5.82984e-23	-4.85355	Down
MOGAT2	6.32401e-12	1.61399e-12	-4.85221	Down
APOB	3.20165e-10	1.05242e-10	-4.84196	Down
RP11-116D2.1	3.60007e-11	1.03231e-11	-4.83664	Down
ACOX2	6.01091e-20	2.24456e-21	-4.83647	Down
SMUG1P1	8.9163e-23	9.36141e-25	-4.83559	Down
PIPOX	4.07739e-19	2.01662e-20	-4.82996	Down
TMEM82	7.16658e-14	1.3217e-14	-4.8285	Down
FMO3	2.44114e-14	4.09516e-15	-4.82439	Down
AMBP	4.22123e-13	8.96984e-14	-4.82196	Down
F11-AS1	2.01163e-15	2.71179e-16	-4.81737	Down
IDO2	9.70232e-15	1.50558e-15	-4.80046	Down
AKR1C4	1.11405e-17	8.45613e-19	-4.79696	Down
ITIH3	3.55689e-11	1.01899e-11	-4.79484	Down
CUX2	4.00613e-13	8.4797e-14	-4.79117	Down
ITIH4	3.23677e-14	5.56201e-15	-4.79099	Down
RP11-766F14.1	1.21292e-16	1.20779e-17	-4.79025	Down
RP11-231E4.3	1.77494e-21	3.49854e-23	-4.78407	Down
APOC4	5.93913e-14	1.07472e-14	-4.78252	Down
APOC4-APOC2	5.93913e-14	1.07476e-14	-4.78251	Down
ALDH1L1-AS1	6.19311e-14	1.12726e-14	-4.7704	Down
ABCG5	2.34436e-14	3.91733e-15	-4.76376	Down
GSTA7P	3.85077e-17	3.38952e-18	-4.76101	Down
IGF1	1.30698e-19	5.5407e-21	-4.74851	Down
LRCOL1	2.38816e-13	4.84602e-14	-4.74738	Down
SARDH	1.78444e-23	1.23723e-25	-4.74716	Down
SLCO1B7	2.47321e-12	5.93643e-13	-4.74251	Down
RP11-156K13.2	2.60663e-09	9.59068e-10	-4.73151	Down
SLC47A1	4.44444e-18	3.02723e-19	-4.7238	Down
RP11-290F5.1	5.34696e-23	4.97835e-25	-4.71408	Down
RP5-966M1.6	9.41486e-15	1.456e-15	-4.70894	Down
PLA2G12B	4.94497e-11	1.44881e-11	-4.6928	Down
APOC2	1.48487e-13	2.90228e-14	-4.6783	Down
MTND4P20	2.93854e-12	7.14843e-13	-4.67672	Down
OIT3	1.6612e-12	3.88699e-13	-4.66972	Down
FGG	1.45326e-10	4.55296e-11	-4.6667	Down
SYT9	2.97402e-15	4.15742e-16	-4.64889	Down
TTPA	2.86349e-14	4.86514e-15	-4.64563	Down
CYP39A1	1.85098e-14	3.03608e-15	-4.64386	Down
AR	7.10007e-16	8.66177e-17	-4.63732	Down
SLC6A1	1.04631e-15	1.32896e-16	-4.63365	Down
FAM99B	3.70054e-18	2.46556e-19	-4.63228	Down
ARID3C	7.62516e-19	4.1313e-20	-4.63181	Down
UGT1A2P	2.1786e-19	9.81116e-21	-4.6214	Down
CRHBP	2.13625e-13	4.30593e-14	-4.61489	Down
SHBG	6.22905e-15	9.28097e-16	-4.60846	Down
MT1M	5.58597e-15	8.24396e-16	-4.59774	Down
CES1P2	3.17177e-12	7.75558e-13	-4.57346	Down
RP11-422N16.3	2.35228e-16	2.52329e-17	-4.57254	Down
AP001059.5	3.07374e-20	1.02771e-21	-4.56361	Down
CYP4F2	4.94403e-18	3.41649e-19	-4.55447	Down
FGL1	2.06037e-09	7.50259e-10	-4.55248	Down
GLT1D1	4.16421e-15	6.00167e-16	-4.53493	Down
BAAT	3.61663e-11	1.03754e-11	-4.53109	Down
ESR1	1.07397e-18	6.07759e-20	-4.52695	Down
RP11-35N6.6	3.38498e-10	1.11581e-10	-4.52027	Down
PLGLA	1.20413e-16	1.19785e-17	-4.51581	Down
PPP1R1A	5.92867e-13	1.29308e-13	-4.51543	Down
SERPINF2	5.3708e-16	6.36063e-17	-4.50747	Down
IGF2-AS	1.63479e-13	3.22393e-14	-4.49449	Down
HAO2-IT1	6.92963e-24	3.56915e-26	-4.491	Down
AC004019.13	6.25618e-17	5.81218e-18	-4.48859	Down
KLKB1	4.23001e-17	3.76662e-18	-4.47826	Down
SMLR1	7.38859e-12	1.90716e-12	-4.47511	Down
ALDH1L1-AS2	7.3348e-14	1.3559e-14	-4.47392	Down
ZNF385B	7.10492e-12	1.82713e-12	-4.46903	Down
RP13-650J16.1	5.93083e-18	4.18514e-19	-4.45876	Down
SLC27A5	4.79065e-24	2.19856e-26	-4.45473	Down
ENPP7	3.20438e-15	4.50908e-16	-4.44164	Down
TFR2	1.69436e-12	3.96962e-13	-4.43867	Down
GDF2	9.83944e-11	3.01862e-11	-4.42997	Down
SERPINA2P	3.78943e-07	1.78687e-07	-4.4295	Down
RBP5	4.73302e-20	1.683e-21	-4.42601	Down
ABCA6	5.49378e-14	9.87641e-15	-4.42502	Down
SLC6A12	6.54291e-19	3.47581e-20	-4.42278	Down
SLITRK3	1.69975e-13	3.36717e-14	-4.42043	Down
ABCA8	7.69538e-16	9.48965e-17	-4.4146	Down
APOA4	4.10261e-07	1.9428e-07	-4.4109	Down
PFKFB1	1.32102e-22	1.50037e-24	-4.4108	Down
CYP2B7P	4.38528e-17	3.91936e-18	-4.40729	Down
CTH	3.30291e-18	2.17228e-19	-4.40249	Down
GFRA1	7.01293e-12	1.80139e-12	-4.40096	Down
RP11-349J5.2	3.00013e-14	5.12107e-15	-4.39376	Down
UGT2B28	8.11295e-13	1.80752e-13	-4.39163	Down
CES5A	1.09913e-17	8.3284e-19	-4.36635	Down
FAM83A-AS1	9.96194e-11	3.05851e-11	-4.36178	Down
CECR2	1.35794e-15	1.76743e-16	-4.35827	Down
GHR	4.67484e-13	1.00078e-13	-4.35784	Down
SLC7A2	2.90632e-17	2.48431e-18	-4.355	Down
LINC00238	1.42211e-15	1.85511e-16	-4.35132	Down
RGN	6.7219e-14	1.23372e-14	-4.33908	Down
GC	1.38979e-09	4.95752e-10	-4.33823	Down
GNAO1	1.74199e-17	1.38839e-18	-4.33489	Down
ASGR1	6.20863e-14	1.13091e-14	-4.32807	Down
DNASE1L3	1.73239e-13	3.43585e-14	-4.32521	Down
ADORA2BP	2.86831e-20	9.44171e-22	-4.3202	Down
C4BPA	4.30107e-11	1.24738e-11	-4.31905	Down
RP11-1151B14.3	6.14011e-14	1.116e-14	-4.31728	Down
ADH1C	5.4767e-10	1.85377e-10	-4.30593	Down
CYP2D7P	5.49633e-19	2.85813e-20	-4.30361	Down
ABCB4	4.63522e-16	5.38541e-17	-4.30089	Down
IGFBP1	6.7227e-09	2.59936e-09	-4.29885	Down
AC137056.1	3.8867e-13	8.21408e-14	-4.29489	Down
IL27	3.97585e-19	1.95721e-20	-4.28782	Down
IGFALS	5.78172e-14	1.0438e-14	-4.28477	Down
LINC01146	3.05379e-15	4.27902e-16	-4.28046	Down
RP11-790I12.1	2.52581e-16	2.73279e-17	-4.26521	Down
RP11-42O15.3	1.44518e-15	1.88997e-16	-4.26104	Down
BBOX1	3.02259e-09	1.1215e-09	-4.23874	Down
NUGGC	5.34743e-17	4.9064e-18	-4.23147	Down
RP3-420J14.1	1.0843e-17	8.19809e-19	-4.22656	Down
ACADL	3.61722e-13	7.60514e-14	-4.22489	Down
RP11-59E19.1	1.40193e-09	5.00265e-10	-4.21603	Down
APOC1P1	1.84425e-11	5.07522e-12	-4.20908	Down
PLGLB2	9.53109e-15	1.4768e-15	-4.19728	Down
NEU4	3.13697e-12	7.66531e-13	-4.19305	Down
CTD-2325A15.5	4.80449e-11	1.40464e-11	-4.18365	Down
ASS1P2	3.99766e-16	4.55624e-17	-4.18041	Down
SEC14L3	8.16263e-18	5.9883e-19	-4.17967	Down
INS-IGF2	2.88506e-10	9.43112e-11	-4.17785	Down
ACSL1	7.84345e-21	2.10018e-22	-4.16983	Down
DBH	3.74908e-14	6.52078e-15	-4.16265	Down
ARSF	4.18721e-16	4.79715e-17	-4.16074	Down
NECAB2	5.6128e-13	1.21955e-13	-4.16002	Down
LBP	6.9383e-08	3.00848e-08	-4.14275	Down
CREB3L3	4.77738e-10	1.60271e-10	-4.12232	Down
XPNPEP2	4.40354e-06	2.35123e-06	-4.11842	Down
AC016768.1	3.31931e-15	4.69271e-16	-4.10227	Down
SLC25A18	2.88997e-19	1.353e-20	-4.09545	Down
MROH2A	1.15809e-12	2.64095e-13	-4.09502	Down
ITIH2	2.21601e-07	1.01721e-07	-4.09339	Down
DSG1	9.79263e-14	1.85099e-14	-4.08002	Down
TPPP2	2.65724e-16	2.8943e-17	-4.0798	Down
RP11-1259L22.2	5.53897e-18	3.87516e-19	-4.07381	Down
RP11-790I12.2	6.88557e-19	3.6783e-20	-4.06961	Down
RP4-710M16.2	1.89577e-15	2.53621e-16	-4.06787	Down
CTC-537E7.3	7.9932e-15	1.2174e-15	-4.06727	Down
RGPD2	1.91796e-14	3.15417e-15	-4.06479	Down
GSTA5	2.90321e-15	4.04406e-16	-4.06421	Down
RP11-436I9.5	6.23629e-11	1.85907e-11	-4.06263	Down
KCNN2	2.54773e-21	5.37507e-23	-4.04879	Down
MT1A	5.82789e-14	1.05309e-14	-4.04651	Down
RP11-101E14.2	2.32872e-08	9.58153e-09	-4.02814	Down
GPR88	2.63309e-10	8.56745e-11	-4.02526	Down
AL161668.5	3.7363e-15	5.33158e-16	-4.0251	Down
LCAT	1.20766e-24	3.16858e-27	-4.01497	Down
RP5-1013A22.2	1.39833e-21	2.66849e-23	-4.01297	Down
LIPC	1.40874e-12	3.25487e-13	-4.0073	Down
APOC1	3.17585e-16	3.53256e-17	-4.00248	Down
RP11-813N20.3	1.06352e-10	3.2747e-11	-4.00137	Down
NR1I2	4.75014e-09	1.80294e-09	-3.98032	Down
RP5-1103B4.3	3.43406e-18	2.2642e-19	-3.97629	Down
RP11-19D2.1	5.45328e-13	1.18183e-13	-3.96863	Down
PROC	7.9549e-11	2.4079e-11	-3.96811	Down
AC138430.4	2.56346e-15	3.53779e-16	-3.95355	Down
PZP	6.71978e-11	2.01363e-11	-3.95327	Down
AQP7P1	1.40081e-16	1.41801e-17	-3.93692	Down
GMNC	6.35992e-14	1.16162e-14	-3.92491	Down
AADAC	2.22821e-10	7.17429e-11	-3.92355	Down
MME	2.14776e-11	5.96008e-12	-3.92326	Down
TM6SF2	3.63551e-14	6.30524e-15	-3.91271	Down
F12	6.66509e-16	8.06729e-17	-3.90753	Down
AKR1C5P	1.66732e-14	2.70021e-15	-3.90688	Down
RP11-343H19.2	2.91211e-19	1.36433e-20	-3.89176	Down
VTN	2.29271e-08	9.42426e-09	-3.88047	Down
MT1X	1.0095e-18	5.67276e-20	-3.87894	Down
RP11-959F10.6	4.06191e-21	9.36086e-23	-3.87614	Down
MASP1	3.45006e-11	9.86675e-12	-3.87521	Down
ATP2B2	9.34221e-10	3.26058e-10	-3.87271	Down
SLC22A3	4.50076e-13	9.60542e-14	-3.85112	Down
FNDC5	6.49286e-14	1.18869e-14	-3.84935	Down
CYP4F3	1.37253e-16	1.38305e-17	-3.84542	Down
FOLH1B	5.08158e-21	1.21134e-22	-3.84174	Down
FCN3	3.55928e-13	7.47158e-14	-3.83978	Down
C14orf180	1.26602e-12	2.90715e-13	-3.83748	Down
NAT8	1.10238e-10	3.40053e-11	-3.83524	Down
ACADSB	3.08787e-18	2.01454e-19	-3.83367	Down
CTB-96E2.2	2.05051e-08	8.3901e-09	-3.83296	Down
TRPM8	2.12254e-11	5.8866e-12	-3.82612	Down
KLB	1.28769e-09	4.56949e-10	-3.82306	Down
SLC27A2	1.75478e-11	4.81279e-12	-3.82066	Down
EVA1A	8.17292e-17	7.82164e-18	-3.81582	Down
RP11-119D9.1	1.03662e-11	2.74407e-12	-3.81502	Down
MT1XP1	4.0125e-16	4.57713e-17	-3.81248	Down
RP11-2E17.1	9.55393e-10	3.33984e-10	-3.80899	Down
ETNK2	1.61597e-17	1.27941e-18	-3.80836	Down
RP11-492A10.1	1.8053e-21	3.57627e-23	-3.80754	Down
RP11-74C13.4	2.79959e-18	1.80798e-19	-3.7938	Down
ABAT	1.19275e-18	6.85611e-20	-3.7912	Down
EHHADH-AS1	6.80319e-20	2.61903e-21	-3.78978	Down
LPAL2	1.35603e-22	1.55356e-24	-3.77799	Down
C1orf168	5.28539e-12	1.32972e-12	-3.77372	Down
CTD-2114J12.1	1.02898e-11	2.72194e-12	-3.7713	Down
RP11-261N11.8	4.04338e-15	5.81517e-16	-3.77035	Down
RP11-1113L8.1	1.39543e-13	2.71273e-14	-3.77026	Down
ABCC2	1.12447e-12	2.55982e-13	-3.76964	Down
AP006216.5	3.807e-17	3.34847e-18	-3.76732	Down
HORMAD2	8.34682e-14	1.56062e-14	-3.75862	Down
TENM1	9.23216e-10	3.21973e-10	-3.75822	Down
CP	2.48953e-12	5.97888e-13	-3.75416	Down
MLIP	1.77402e-10	5.61938e-11	-3.74663	Down
DEPDC7	1.45554e-15	1.90689e-16	-3.7451	Down
AKR1CL1	2.93644e-14	5.00071e-15	-3.74447	Down
OGDHL	1.21833e-10	3.78234e-11	-3.74413	Down
HAPLN4	4.52091e-14	7.99451e-15	-3.73267	Down
ASGR2	9.4877e-08	4.17781e-08	-3.7296	Down
C7orf76	1.28833e-15	1.66614e-16	-3.72696	Down
AZGP1P1	4.87937e-16	5.70291e-17	-3.71984	Down
MT1JP	3.81001e-14	6.63431e-15	-3.70846	Down
PON3	1.70678e-12	3.99985e-13	-3.67421	Down
RP11-344P13.4	4.73104e-13	1.01344e-13	-3.67337	Down
APOM	2.17601e-15	2.95925e-16	-3.65903	Down
AC009963.3	1.30014e-16	1.30452e-17	-3.65479	Down
RP11-283I3.2	3.21434e-17	2.77519e-18	-3.65316	Down
ALDH6A1	7.72027e-21	2.04936e-22	-3.65294	Down
VSNL1	3.66665e-08	1.54435e-08	-3.65159	Down
HS3ST3B1	4.81038e-15	7.00879e-16	-3.64089	Down
HLF	1.35306e-10	4.22383e-11	-3.63588	Down
KHK	1.7946e-20	5.44517e-22	-3.63517	Down
AP000355.2	3.5206e-15	5.00053e-16	-3.63284	Down
CCDC152	1.28378e-16	1.28683e-17	-3.62775	Down
CYP2A7P1	1.66397e-13	3.29244e-14	-3.62727	Down
APCS	2.31161e-07	1.06346e-07	-3.62536	Down
AC104809.3	1.47163e-15	1.92942e-16	-3.62421	Down
RGPD1	4.35998e-17	3.89531e-18	-3.61864	Down
UGT2B11	1.24307e-08	4.96031e-09	-3.61803	Down
PSAT1	4.02526e-12	9.9688e-13	-3.61705	Down
ARPP21	3.49251e-14	6.03417e-15	-3.61556	Down
UGT2B15	3.4243e-07	1.60658e-07	-3.61276	Down
RP11-172E9.2	4.28551e-15	6.19451e-16	-3.61223	Down
DCXR	3.5446e-23	3.00767e-25	-3.60554	Down
UGT2B17	1.41393e-07	6.34215e-08	-3.60425	Down
RP11-669E14.4	3.15025e-18	2.06251e-19	-3.59736	Down
ACSS3	4.15678e-12	1.03137e-12	-3.59678	Down
TBX15	2.1119e-10	6.76842e-11	-3.59546	Down
ANG	2.48006e-19	1.13489e-20	-3.59467	Down
VNN3	1.58647e-10	4.9949e-11	-3.58545	Down
CHAD	4.63131e-17	4.16677e-18	-3.58376	Down
RP11-706C16.7	5.27362e-11	1.55155e-11	-3.56972	Down
SEPP1	6.00345e-16	7.17007e-17	-3.56555	Down
ANXA10	1.07449e-07	4.76014e-08	-3.56436	Down
RP11-903H12.3	1.50392e-18	8.90793e-20	-3.55723	Down
LRRC37A7P	1.30567e-17	1.00356e-18	-3.55271	Down
AC005758.1	3.75892e-13	7.92169e-14	-3.55225	Down
RP11-685F15.1	1.70315e-14	2.76829e-15	-3.5522	Down
EHHADH	2.66845e-22	3.48886e-24	-3.54881	Down
GLDC	1.67166e-08	6.77374e-09	-3.54646	Down
AC009133.21	1.18723e-16	1.17947e-17	-3.54382	Down
RP11-249C24.11	2.17831e-12	5.18399e-13	-3.54354	Down
ADRB2	2.992e-16	3.30732e-17	-3.53689	Down
TMPRSS6	7.91361e-09	3.08503e-09	-3.53498	Down
AZGP1	1.72967e-14	2.81711e-15	-3.52954	Down
RP11-740C1.2	7.9996e-17	7.64356e-18	-3.52901	Down
AP006285.6	1.60445e-19	7.00304e-21	-3.52198	Down
RP11-418J17.3	5.30974e-21	1.27165e-22	-3.5174	Down
RP11-445P17.6	5.12996e-17	4.68823e-18	-3.50885	Down
CAMK2B	4.59099e-12	1.14456e-12	-3.507	Down
SERPINA6	7.05308e-08	3.05987e-08	-3.50612	Down
SALL1	6.34944e-08	2.74098e-08	-3.50582	Down
LINC00261	1.36936e-09	4.8783e-10	-3.50518	Down
RP11-74C13.3	1.85425e-15	2.47576e-16	-3.50448	Down
PIK3C2G	1.55022e-07	6.98641e-08	-3.50108	Down
SLC17A1	2.99806e-08	1.25078e-08	-3.50082	Down
MME-AS1	6.83272e-12	1.75239e-12	-3.49941	Down
CTNNA3	1.44901e-12	3.35463e-13	-3.49019	Down
OR10J6P	1.06895e-09	3.7594e-10	-3.48787	Down
MT1E	4.1241e-13	8.74575e-14	-3.48737	Down
RP11-59N23.1	3.55635e-12	8.75467e-13	-3.48574	Down
AC004019.18	2.04675e-14	3.38624e-15	-3.4855	Down
IGF2	2.31776e-09	8.47963e-10	-3.4791	Down
PLIN1	1.68283e-09	6.05504e-10	-3.47702	Down
OXT	1.46181e-10	4.58118e-11	-3.46946	Down
RP11-799B12.2	3.95586e-12	9.78517e-13	-3.46424	Down
MFSD2A	2.96953e-14	5.06197e-15	-3.46373	Down
RP11-256L6.3	2.30991e-16	2.47005e-17	-3.45914	Down
SOX5	2.61364e-12	6.30283e-13	-3.45674	Down
CBS	3.32891e-14	5.72953e-15	-3.45184	Down
SYPL2	6.09721e-15	9.06891e-16	-3.44585	Down
PCK2	4.34932e-22	6.44758e-24	-3.43748	Down
ENHO	1.44683e-10	4.53042e-11	-3.43161	Down
FBP1	3.41301e-16	3.83808e-17	-3.43154	Down
AASS	2.65303e-16	2.88883e-17	-3.42479	Down
LEAP2	1.47955e-13	2.88944e-14	-3.42424	Down
DBH-AS1	5.47229e-18	3.8267e-19	-3.4164	Down
FGF21	3.29452e-05	1.9379e-05	-3.41616	Down
C5	4.35619e-11	1.26495e-11	-3.41397	Down
GCKR	1.63554e-12	3.82046e-13	-3.41375	Down
CYP27A1	5.08328e-17	4.63886e-18	-3.40567	Down
KLF15	5.50334e-11	1.62404e-11	-3.40393	Down
GLTPD2	2.85652e-15	3.96959e-16	-3.38455	Down
AGTR1	3.08955e-06	1.62118e-06	-3.3834	Down
RP11-614O9.1	1.41501e-12	3.27123e-13	-3.38278	Down
SAA1	4.50646e-05	2.69334e-05	-3.38111	Down
KANK4	6.19125e-11	1.84462e-11	-3.37701	Down
AC022153.1	5.80396e-11	1.72022e-11	-3.37552	Down
AZGP1P2	5.16627e-21	1.23323e-22	-3.37546	Down
AP006285.7	1.07775e-20	3.04239e-22	-3.37473	Down
RIPPLY1	1.5871e-11	4.32303e-12	-3.37146	Down
HAAO	2.87597e-16	3.15939e-17	-3.36726	Down
LEPR	3.01966e-14	5.15639e-15	-3.36655	Down
MT1HL1	9.46713e-09	3.71771e-09	-3.36615	Down
RP11-109D20.2	2.99946e-14	5.11894e-15	-3.36512	Down
GSTA3	1.13444e-14	1.78099e-15	-3.3564	Down
GPD1	1.05553e-13	2.00943e-14	-3.34836	Down
NOL4	2.38875e-12	5.72344e-13	-3.34506	Down
CTD-2529O21.2	1.91811e-16	2.01196e-17	-3.34253	Down
CTA-85E5.10	3.63278e-10	1.20229e-10	-3.33975	Down
ENPP3	8.11406e-12	2.10996e-12	-3.33605	Down
AC132217.4	2.62683e-09	9.66761e-10	-3.32391	Down
ENPP1	1.87496e-14	3.07851e-15	-3.3127	Down
UGT1A4	2.02035e-11	5.58451e-12	-3.30711	Down
PDK4	2.83517e-13	5.84295e-14	-3.30649	Down
MST1	5.51663e-20	2.02903e-21	-3.30062	Down
BX842568.1	1.287e-19	5.43898e-21	-3.2981	Down
UGT1A1	2.86137e-11	8.07547e-12	-3.29511	Down
MYRIP	1.33998e-09	4.76743e-10	-3.29316	Down
RP11-252E2.2	4.51892e-16	5.23148e-17	-3.28865	Down
UGT1A8	3.29225e-11	9.37522e-12	-3.28689	Down
PRG4	3.32225e-21	7.3601e-23	-3.28625	Down
CTD-2342N23.3	3.04169e-13	6.30472e-14	-3.28363	Down
FITM1	4.08264e-15	5.87701e-16	-3.28346	Down
HPGD	2.05098e-07	9.38272e-08	-3.28064	Down
PBLD	1.51794e-18	9.00099e-20	-3.28064	Down
CD302	7.86865e-19	4.27621e-20	-3.28032	Down
ADCY1	9.67623e-11	2.96632e-11	-3.27879	Down
CFH	1.96313e-12	4.6369e-13	-3.27419	Down
SERPINA4	1.04369e-10	3.21158e-11	-3.27411	Down
STAB2	1.20471e-13	2.3173e-14	-3.27264	Down
AC104809.4	3.56098e-11	1.02051e-11	-3.26926	Down
FAM9B	1.87704e-09	6.79968e-10	-3.2688	Down
MT2A	2.52133e-15	3.47025e-16	-3.26743	Down
CYP2D8P	2.5609e-14	4.31298e-15	-3.26517	Down
UGT1A3	3.89694e-11	1.12438e-11	-3.25928	Down
UGT1A9	4.25083e-11	1.23169e-11	-3.25885	Down
CTD-2008A1.2	1.17031e-14	1.84388e-15	-3.25338	Down
FMO5	2.17523e-10	6.99151e-11	-3.25244	Down
ZBTB16	6.87634e-12	1.76404e-12	-3.25216	Down
A1CF	1.4445e-07	6.48614e-08	-3.24918	Down
UGT1A5	4.30019e-11	1.24698e-11	-3.24803	Down
MT1F	8.93688e-16	1.11859e-16	-3.24784	Down
AGMO	4.09546e-08	1.73159e-08	-3.24719	Down
UGT1A7	4.56807e-11	1.3316e-11	-3.24211	Down
CPED1	3.25549e-16	3.63728e-17	-3.24119	Down
AC007436.1	2.201e-10	7.08306e-11	-3.24029	Down
SLC17A3	1.96233e-06	1.00585e-06	-3.23921	Down
ASPA	9.97145e-14	1.8871e-14	-3.23918	Down
AC022816.2	1.55806e-17	1.22637e-18	-3.23752	Down
RP11-611O2.2	1.68274e-10	5.31355e-11	-3.23704	Down
KCNJ8	9.7491e-15	1.51509e-15	-3.23675	Down
CTD-2008A1.1	1.36913e-13	2.65843e-14	-3.23398	Down
WNK3	6.62199e-12	1.69463e-12	-3.22848	Down
MT2P1	9.85707e-14	1.86382e-14	-3.21953	Down
RP11-549B18.3	1.89344e-15	2.53184e-16	-3.21855	Down
RP11-134F2.2	5.07789e-15	7.43376e-16	-3.21854	Down
EPHX1	4.64832e-17	4.18521e-18	-3.21792	Down
RP11-798K3.2	1.2354e-08	4.92563e-09	-3.21597	Down
CETP	5.84155e-15	8.65586e-16	-3.21346	Down
TENM2	1.53879e-07	6.93287e-08	-3.21331	Down
GATM	5.83043e-11	1.72865e-11	-3.21207	Down
RP11-423G4.7	2.05011e-18	1.27525e-19	-3.20766	Down
TCP10L	1.87177e-17	1.50913e-18	-3.20757	Down
AFP	7.67245e-05	4.72131e-05	-3.20747	Down
C15orf43	1.23186e-14	1.94735e-15	-3.20692	Down
SLC34A1	1.62591e-14	2.62557e-15	-3.2044	Down
SLCO1A2	6.89244e-12	1.76908e-12	-3.19237	Down
RP11-624M8.1	1.02425e-13	1.94346e-14	-3.19203	Down
AC009166.5	7.67572e-16	9.46034e-17	-3.19039	Down
RP11-96D1.6	3.31274e-15	4.68233e-16	-3.1876	Down
UGT1A6	5.7911e-11	1.71584e-11	-3.18641	Down
ASCL1	1.03915e-07	4.59811e-08	-3.18516	Down
PRR18	3.93218e-09	1.47833e-09	-3.18375	Down
APOL5	2.15027e-15	2.9207e-16	-3.1797	Down
MIR621	1.51627e-14	2.4345e-15	-3.17676	Down
RP5-834N19.1	1.76931e-15	2.35417e-16	-3.17653	Down
PHYHD1	2.89963e-15	4.03812e-16	-3.17641	Down
ADORA2A-AS1	5.18462e-15	7.59685e-16	-3.17543	Down
GAMT	2.38009e-13	4.8265e-14	-3.17375	Down
UGT1A10	1.09372e-10	3.3731e-11	-3.171	Down
SHD	8.94364e-07	4.4107e-07	-3.1683	Down
RP11-118B18.2	1.1353e-11	3.02603e-12	-3.16587	Down
AC099668.5	9.90397e-19	5.55561e-20	-3.16034	Down
RP5-888M10.2	1.91765e-18	1.17637e-19	-3.15849	Down
RP11-296L22.8	3.20939e-11	9.13079e-12	-3.1576	Down
SLC28A1	2.23544e-07	1.02709e-07	-3.15577	Down
AC004538.3	4.03597e-17	3.57651e-18	-3.15516	Down
IL13RA2	8.6594e-11	2.63402e-11	-3.14563	Down
BMPER	1.42768e-08	5.73418e-09	-3.13701	Down
RP11-168L7.1	7.29973e-12	1.88181e-12	-3.13274	Down
GPT	5.46386e-16	6.48346e-17	-3.1298	Down
TMEM220	3.14436e-14	5.39009e-15	-3.12418	Down
HPS3	4.29969e-13	9.15218e-14	-3.12161	Down
AADAT	1.03294e-14	1.61107e-15	-3.11635	Down
RP11-108O10.2	5.41219e-15	7.96069e-16	-3.11122	Down
LDHD	9.75232e-17	9.46318e-18	-3.10889	Down
SORD	8.52169e-15	1.30633e-15	-3.10603	Down
AOC4P	1.68305e-11	4.60494e-12	-3.10402	Down
SAA2	0.000282054	0.000185112	-3.09708	Down
SULT1E1	1.14456e-05	6.40075e-06	-3.0962	Down
ACMSD	3.92881e-07	1.8544e-07	-3.09609	Down
LYVE1	1.07301e-14	1.67923e-15	-3.0912	Down
DHRS2	9.24556e-07	4.56448e-07	-3.08888	Down
ECHDC3	1.18851e-09	4.20225e-10	-3.07681	Down
AP000445.1	3.9261e-23	3.44804e-25	-3.07126	Down
NR1H4	7.94854e-06	4.36608e-06	-3.07013	Down
RP11-162P23.2	3.77259e-14	6.56417e-15	-3.06915	Down
ASS1	9.60298e-14	1.81261e-14	-3.06304	Down
RP11-548L20.1	5.67058e-11	1.67732e-11	-3.04807	Down
RP11-729I10.2	8.73637e-14	1.63951e-14	-3.04482	Down
RP5-1154L15.2	1.29796e-09	4.60809e-10	-3.0446	Down
CRIP3	8.61409e-10	2.99622e-10	-3.03854	Down
MPDZ	1.30024e-11	3.49873e-12	-3.03821	Down
GADD45G	1.13518e-13	2.17344e-14	-3.03755	Down
CFP	3.52766e-12	8.67823e-13	-3.03428	Down
ABCA9	1.10372e-12	2.50858e-13	-3.03405	Down
F10	1.77567e-10	5.62519e-11	-3.0289	Down
RP11-567C20.2	5.97564e-13	1.30352e-13	-3.028	Down
C4BPB	7.27003e-13	1.60892e-13	-3.0277	Down
C8orf46	2.31605e-11	6.45692e-12	-3.02545	Down
ZIC1	6.61612e-07	3.20933e-07	-3.01808	Down
SERPINF1	3.53e-11	1.01059e-11	-3.01576	Down
HRSP12	2.69446e-20	8.7182e-22	-3.01499	Down
THPO	4.29328e-09	1.62161e-09	-3.0085	Down
AP002884.3	7.856e-08	3.42844e-08	-3.00657	Down
CGREF1	2.55838e-16	2.77394e-17	-3.00627	Down
UGT2A2	1.16022e-05	6.491e-06	-3.00528	Down
MT1CP	2.36384e-07	1.08897e-07	-3.00445	Down
HGD	7.56856e-15	1.14671e-15	-3.00377	Down
PPARGC1A	1.93265e-08	7.88808e-09	-3.00338	Down
C1S	1.16324e-12	2.65347e-13	-2.99537	Down
UNC93A	1.61339e-06	8.19534e-07	-2.99158	Down
GPT2	2.06571e-12	4.89283e-13	-2.98942	Down
EPHX2	4.17332e-16	4.77986e-17	-2.9893	Down
MIR4751	7.09884e-15	1.06947e-15	-2.98665	Down
CYP2C19	2.0513e-11	5.67548e-12	-2.98499	Down
ALPL	2.40813e-09	8.82614e-10	-2.98029	Down
SYT7	7.61512e-09	2.96227e-09	-2.9772	Down
C2	1.79919e-10	5.70088e-11	-2.96835	Down
PLIN4	4.99813e-12	1.25283e-12	-2.96633	Down
CCDC38	2.47936e-15	3.4029e-16	-2.9655	Down
PLGLB1	2.30769e-16	2.46632e-17	-2.96456	Down
ABCG2	3.18708e-16	3.55032e-17	-2.96382	Down
FST	1.63055e-07	7.37012e-08	-2.96221	Down
RP11-830F9.5	9.88944e-13	2.23009e-13	-2.95845	Down
SLC51A	1.63589e-16	1.68839e-17	-2.95345	Down
RP11-153K11.3	2.78364e-12	6.74681e-13	-2.95262	Down
TPRG1-AS1	3.76331e-17	3.30383e-18	-2.94931	Down
ALDH2	3.74033e-16	4.23727e-17	-2.94867	Down
MEP1B	1.83074e-09	6.61928e-10	-2.948	Down
BDH1	8.90637e-12	2.33216e-12	-2.94141	Down
TMEM56	1.74131e-15	2.31461e-16	-2.93846	Down
RP11-336N8.2	4.97987e-13	1.07217e-13	-2.9373	Down
ASS1P9	1.77915e-14	2.90416e-15	-2.93572	Down
RP11-12A2.3	1.22589e-16	1.22152e-17	-2.93252	Down
GPR98	1.03302e-13	1.96182e-14	-2.9281	Down
LRRC2	1.27997e-10	3.98343e-11	-2.9253	Down
NNMT	2.67345e-11	7.51777e-12	-2.9206	Down
FADS6	3.09055e-06	1.6218e-06	-2.9169	Down
CAT	1.5111e-19	6.553e-21	-2.91333	Down
C19orf80	7.0777e-06	3.866e-06	-2.90891	Down
UGT2A1	1.10167e-05	6.14852e-06	-2.90576	Down
CHRM2	1.13443e-11	3.02292e-12	-2.90524	Down
RP11-407B7.1	1.94042e-16	2.03601e-17	-2.90511	Down
RP11-215P8.4	9.34221e-10	3.26054e-10	-2.90444	Down
AC004160.4	6.33391e-14	1.15603e-14	-2.9015	Down
PPP1R3G	2.30286e-08	9.46827e-09	-2.90146	Down
INSIG1	3.26475e-15	4.60372e-16	-2.89721	Down
CTC-297N7.9	5.41151e-14	9.70884e-15	-2.89719	Down
TIMD4	5.13317e-08	2.19543e-08	-2.88769	Down
ELOVL2	3.35579e-06	1.7693e-06	-2.88423	Down
RP4-601P9.2	9.70317e-15	1.50623e-15	-2.88022	Down
RNF165	1.32799e-14	2.11247e-15	-2.87789	Down
UPP2	9.467e-07	4.68255e-07	-2.87398	Down
COLEC10	8.29107e-10	2.87866e-10	-2.86822	Down
CTB-78F1.2	1.75184e-16	1.82021e-17	-2.86521	Down
ZCCHC16	1.91979e-12	4.5282e-13	-2.85978	Down
F5	1.04723e-06	5.21231e-07	-2.85932	Down
CTB-186H2.3	1.82984e-14	2.99958e-15	-2.85711	Down
ABCC6	1.57396e-16	1.61771e-17	-2.85576	Down
RP11-1151B14.2	1.04411e-09	3.66756e-10	-2.8505	Down
CTB-50L17.14	1.1074e-10	3.41843e-11	-2.84707	Down
NTF3	1.67663e-10	5.29371e-11	-2.84425	Down
NDST3	3.83935e-11	1.10675e-11	-2.8417	Down
SOAT2	1.37484e-09	4.89873e-10	-2.83556	Down
PALM2	1.18754e-12	2.71478e-13	-2.83316	Down
LINC00402	3.29535e-11	9.38623e-12	-2.8285	Down
PAQR9	4.55821e-05	2.72593e-05	-2.82774	Down
SPATA41	2.75164e-12	6.6647e-13	-2.82586	Down
MOBP	2.6456e-13	5.41471e-14	-2.824	Down
CYP2J2	4.28773e-13	9.11823e-14	-2.81824	Down
GPM6A	4.71093e-08	2.00582e-08	-2.81332	Down
RP11-327J17.2	1.97947e-11	5.46629e-12	-2.81308	Down
ATF5	1.74188e-15	2.31596e-16	-2.813	Down
GLYCTK-AS1	7.36683e-18	5.34125e-19	-2.80531	Down
HOGA1	8.41671e-08	3.68564e-08	-2.7941	Down
CCDC176	9.57686e-17	9.28659e-18	-2.79063	Down
PLIN5	5.32287e-10	1.79819e-10	-2.79057	Down
RP4-669P10.16	2.00431e-14	3.30673e-15	-2.78986	Down
RP11-205M3.3	5.96713e-14	1.08022e-14	-2.78843	Down
ST3GAL6	1.24089e-16	1.23974e-17	-2.78842	Down
FYTTD1P1	8.05458e-09	3.14333e-09	-2.78752	Down
MFAP3L	2.33956e-11	6.52764e-12	-2.78431	Down
RP11-156K13.1	1.5919e-08	6.43584e-09	-2.78197	Down
ENPEP	3.31164e-15	4.67967e-16	-2.77613	Down
CALML3	2.87585e-08	1.19656e-08	-2.77575	Down
GRIN2B	1.0383e-07	4.5933e-08	-2.7735	Down
IGSF23	3.7838e-08	1.59548e-08	-2.77336	Down
RP11-475O23.2	1.28223e-10	3.99173e-11	-2.76973	Down
SLC25A42	2.12008e-17	1.74853e-18	-2.76949	Down
SLC2A9	2.48605e-14	4.17953e-15	-2.76723	Down
ABCC9	2.53514e-18	1.62213e-19	-2.75937	Down
GDF7	3.23745e-08	1.35492e-08	-2.75821	Down
RP11-474N8.5	7.23977e-12	1.86516e-12	-2.75802	Down
CYP4F22	1.16424e-06	5.82273e-07	-2.75777	Down
AC092155.4	2.38546e-14	3.99388e-15	-2.75452	Down
GPR182	7.20211e-12	1.85468e-12	-2.7525	Down
MARCO	3.15355e-07	1.47422e-07	-2.7514	Down
NLRP14	2.03129e-06	1.04328e-06	-2.75105	Down
DDC	5.654e-06	3.05194e-06	-2.74928	Down
HPN	9.14391e-06	5.06164e-06	-2.74869	Down
BCO2	3.82223e-08	1.61241e-08	-2.74864	Down
KCND3	1.06615e-08	4.21807e-09	-2.74382	Down
SLC30A10	5.4914e-07	2.63837e-07	-2.7389	Down
PSAT1P4	1.04689e-13	1.99059e-14	-2.73401	Down
GLYCTK	3.89878e-18	2.61695e-19	-2.73352	Down
RP11-535A19.1	1.28018e-15	1.65419e-16	-2.73259	Down
ALDH4A1	9.48158e-14	1.78625e-14	-2.7325	Down
RP11-91K9.1	1.58816e-07	7.1677e-08	-2.73095	Down
RP1-90J4.1	2.13521e-14	3.54599e-15	-2.73089	Down
SLC25A15	5.90731e-16	7.04478e-17	-2.73066	Down
COL26A1	4.25058e-10	1.41812e-10	-2.72471	Down
LINC00890	0.000387755	0.000258247	-2.72424	Down
CTC-297N7.5	5.81894e-15	8.61659e-16	-2.72323	Down
SLC39A5	1.69337e-08	6.86529e-09	-2.72241	Down
SMOC1	4.16157e-08	1.76023e-08	-2.72126	Down
SCARA5	8.99835e-06	4.97631e-06	-2.72098	Down
COX6A2	5.45443e-07	2.61952e-07	-2.71964	Down
DGAT2	1.7216e-15	2.28614e-16	-2.71859	Down
SEC14L2	8.04161e-19	4.39145e-20	-2.71743	Down
SHMT1	2.78286e-17	2.36774e-18	-2.71629	Down
CES3	1.25636e-08	5.01663e-09	-2.71559	Down
LRG1	5.6678e-14	1.0208e-14	-2.71554	Down
C1R	1.2075e-12	2.76598e-13	-2.71475	Down
SLC16A2	4.06324e-11	1.17481e-11	-2.71425	Down
XDH	1.30653e-09	4.64219e-10	-2.71151	Down
RP11-361L15.4	1.87587e-10	5.96058e-11	-2.71031	Down
INHBE	3.59544e-05	2.12298e-05	-2.70943	Down
TSLP	2.42257e-10	7.83928e-11	-2.70914	Down
AC018705.5	7.19005e-08	3.12191e-08	-2.70802	Down
CYP2C18	6.12194e-10	2.08552e-10	-2.70743	Down
CYP4F12	1.7593e-07	7.98214e-08	-2.7049	Down
RP11-101E3.5	2.54016e-15	3.50228e-16	-2.7039	Down
C4BPAP1	1.84684e-10	5.86352e-11	-2.70249	Down
U91319.1	7.39694e-06	4.04673e-06	-2.70096	Down
KCNB1	1.45165e-07	6.52113e-08	-2.70011	Down
PRAP1	9.92043e-07	4.92386e-07	-2.69856	Down
RUNDC3B	2.51329e-11	7.04084e-12	-2.69781	Down
LINC00574	7.59654e-12	1.96384e-12	-2.69569	Down
SLC13A3	1.79276e-09	6.47719e-10	-2.69465	Down
RP11-1036E20.7	1.97087e-07	8.99933e-08	-2.69184	Down
LPPR1	8.12751e-08	3.55444e-08	-2.68969	Down
DMD	1.10637e-09	3.89792e-10	-2.68772	Down
FAM198A	4.27763e-09	1.61541e-09	-2.68111	Down
CXCR2P1	1.50584e-08	6.06799e-09	-2.68011	Down
AC005077.14	5.23669e-08	2.24126e-08	-2.67767	Down
KDM8	9.75351e-15	1.5161e-15	-2.67455	Down
FCAMR	8.17949e-07	4.01575e-07	-2.67423	Down
TRPC5	1.3721e-10	4.28736e-11	-2.66534	Down
CXorf66	4.16086e-14	7.3002e-15	-2.65467	Down
AKR7A3	8.31074e-08	3.63732e-08	-2.65463	Down
CYB5A	1.1969e-18	6.88392e-20	-2.65409	Down
MRO	6.38277e-11	1.90695e-11	-2.64889	Down
ECM2	7.43713e-13	1.64738e-13	-2.64453	Down
ACAT1	1.11357e-15	1.42284e-16	-2.64445	Down
RP11-431K24.3	2.24444e-14	3.73629e-15	-2.63919	Down
AGT	5.25982e-05	3.17225e-05	-2.63426	Down
RP11-753B14.1	5.90707e-12	1.50115e-12	-2.62937	Down
FOLH1	5.00757e-16	5.87259e-17	-2.62365	Down
RP11-99J16__A.2	0.000113786	7.14992e-05	-2.62329	Down
AP001065.15	2.13236e-07	9.77404e-08	-2.62286	Down
AC108078.1	1.27247e-18	7.36897e-20	-2.61948	Down
METTL7A	7.67647e-12	1.98729e-12	-2.61856	Down
LINC01071	1.20501e-06	6.03738e-07	-2.61817	Down
TDRD15	1.44e-08	5.78747e-09	-2.61748	Down
MLXIPL	2.98042e-10	9.76254e-11	-2.61716	Down
HPN-AS1	2.54458e-06	1.3227e-06	-2.6167	Down
NADK2	6.20213e-20	2.32621e-21	-2.61213	Down
APOE	4.9846e-12	1.24911e-12	-2.60943	Down
C3	2.31697e-07	1.06615e-07	-2.60835	Down
CYP11A1	2.87468e-05	1.67889e-05	-2.60723	Down
RP11-231P20.2	2.03445e-11	5.62617e-12	-2.60548	Down
RP11-795A2.2	2.93002e-07	1.36459e-07	-2.60179	Down
CFI	4.23637e-13	9.0048e-14	-2.60043	Down
C4A	1.91166e-08	7.79736e-09	-2.59739	Down
SLC6A2	2.88838e-05	1.68737e-05	-2.5939	Down
C4B	1.62464e-08	6.57462e-09	-2.59349	Down
AC099684.1	4.91212e-10	1.65148e-10	-2.5916	Down
ERICH1-AS1	2.15874e-10	6.93422e-11	-2.58927	Down
RP11-380D23.1	1.11449e-08	4.41961e-09	-2.58397	Down
ALDH1A2	4.46652e-07	2.12384e-07	-2.58082	Down
RP13-279N23.2	2.66848e-12	6.44389e-13	-2.57908	Down
GPAM	2.93319e-09	1.08658e-09	-2.57862	Down
C4A-AS1	4.42239e-08	1.87727e-08	-2.57796	Down
MICU3	7.636e-07	3.73657e-07	-2.57762	Down
ABCC6P1	4.191e-09	1.58117e-09	-2.57689	Down
GLDCP1	8.51463e-08	3.72937e-08	-2.57327	Down
SERPINA5	7.38429e-09	2.8676e-09	-2.57172	Down
MIR122	3.31006e-11	9.4314e-12	-2.56501	Down
MGST1	7.00061e-11	2.10448e-11	-2.56087	Down
GPR128	4.37978e-05	2.61329e-05	-2.55952	Down
RNF152	1.73405e-11	4.7502e-12	-2.5586	Down
HS1BP3-IT1	5.38591e-09	2.05742e-09	-2.55849	Down
FAM184A	1.50726e-08	6.07473e-09	-2.55665	Down
CMBL	1.44922e-11	3.92305e-12	-2.55359	Down
ZDHHC19	2.61668e-11	7.34861e-12	-2.54736	Down
RP11-863P13.2	8.73648e-10	3.04023e-10	-2.54582	Down
PC	2.11985e-16	2.24807e-17	-2.5437	Down
BX842568.2	3.1109e-13	6.46462e-14	-2.54321	Down
RCL1	7.9678e-15	1.21274e-15	-2.54207	Down
PDE3B	9.41421e-11	2.88009e-11	-2.53718	Down
SERPING1	8.85349e-09	3.46709e-09	-2.53623	Down
C4B-AS1	4.58029e-08	1.94717e-08	-2.53398	Down
CTD-2526M8.2	1.32526e-09	4.71243e-10	-2.52973	Down
PCSK6	1.01749e-15	1.28967e-16	-2.52945	Down
CIDEB	8.6585e-20	3.44476e-21	-2.52804	Down
RP11-136K7.2	5.36082e-05	3.23671e-05	-2.52719	Down
MAN1C1	2.12978e-11	5.90738e-12	-2.52691	Down
ACOT6	2.43338e-10	7.87668e-11	-2.5263	Down
C8G	2.8696e-06	1.50017e-06	-2.52506	Down
RP11-789C1.1	2.76517e-05	1.61229e-05	-2.52466	Down
CD14	1.22369e-14	1.93363e-15	-2.51946	Down
MT1DP	2.75827e-07	1.28024e-07	-2.51448	Down
PHYH	3.46429e-15	4.91255e-16	-2.51148	Down
RP11-521M14.1	1.58933e-06	8.06524e-07	-2.51078	Down
PCDH9-AS2	1.98763e-09	7.22523e-10	-2.51026	Down
RP11-183M13.1	6.51567e-08	2.81683e-08	-2.50619	Down
RP11-468N14.09	5.34454e-05	3.22529e-05	-2.49309	Down
AL158147.2	5.59993e-09	2.14638e-09	-2.49238	Down
CASC10	1.59709e-07	7.21138e-08	-2.48915	Down
SPIC	4.82921e-08	2.05905e-08	-2.48838	Down
ACVR1C	1.25286e-08	5.00183e-09	-2.48743	Down
ARL4D	8.83174e-10	3.07571e-10	-2.48255	Down
CES4A	1.77275e-08	7.20462e-09	-2.47725	Down
SLCO2B1	1.38988e-14	2.21827e-15	-2.47553	Down
RP11-164O23.7	5.43479e-09	2.07806e-09	-2.47298	Down
RP11-299G20.2	7.0998e-16	8.65789e-17	-2.46875	Down
RP11-213H15.4	3.30084e-09	1.23029e-09	-2.46182	Down
RP11-676J12.7	9.76874e-07	4.84276e-07	-2.46101	Down
HABP2	5.91445e-05	3.58913e-05	-2.45673	Down
CPEB3	2.97445e-16	3.28302e-17	-2.44947	Down
RP4-583P15.14	1.88094e-13	3.75655e-14	-2.44286	Down
CHRD	1.06435e-10	3.2776e-11	-2.44216	Down
MT1L	7.86623e-09	3.06489e-09	-2.44003	Down
ST6GAL1	5.22424e-09	1.99307e-09	-2.43906	Down
RP11-4O3.1	2.3236e-12	5.55508e-13	-2.43555	Down
GRIA3	2.43418e-10	7.88087e-11	-2.4256	Down
ELFN1	1.74194e-11	4.7724e-12	-2.4215	Down
CTD-3080P12.3	8.86819e-06	4.9014e-06	-2.4209	Down
PTH1R	9.22106e-10	3.21556e-10	-2.41531	Down
GCH1	1.4907e-14	2.39e-15	-2.41525	Down
LINC00313	1.19135e-06	5.9654e-07	-2.415	Down
PANK1	2.4891e-13	5.07133e-14	-2.41468	Down
OSTN-AS1	3.73331e-13	7.86525e-14	-2.41428	Down
POU6F2-AS1	2.52276e-05	1.4642e-05	-2.41333	Down
SC5D	2.44914e-14	4.1102e-15	-2.41303	Down
CFL2	2.03279e-13	4.07928e-14	-2.40648	Down
GCK	1.87598e-09	6.79523e-10	-2.40581	Down
RP4-680D5.8	3.13335e-11	8.90307e-12	-2.39691	Down
RP11-772C9.1	4.798e-14	8.52734e-15	-2.39406	Down
ADCY10	7.86514e-09	3.06412e-09	-2.39404	Down
PGA4	4.30264e-10	1.43634e-10	-2.39253	Down
IP6K3	0.000314901	0.00020774	-2.39116	Down
ABHD6	2.08918e-13	4.20415e-14	-2.38829	Down
CLU	4.42531e-07	2.10293e-07	-2.38612	Down
RP3-414A15.10	2.83851e-09	1.0501e-09	-2.38599	Down
CLDN14	2.38452e-08	9.8237e-09	-2.38453	Down
MYO16	1.12443e-08	4.46164e-09	-2.37801	Down
DHTKD1	9.03209e-16	1.13188e-16	-2.36844	Down
RP11-64D22.2	1.34686e-05	7.59388e-06	-2.36469	Down
RP11-130L8.2	6.22572e-08	2.68573e-08	-2.36406	Down
ARHGEF26	2.85794e-08	1.18864e-08	-2.36114	Down
CNGA1	6.27382e-09	2.4169e-09	-2.35952	Down
RP11-456H18.2	3.31918e-08	1.39055e-08	-2.35863	Down
RP11-214O1.3	5.31187e-08	2.27414e-08	-2.35362	Down
AGPAT9	2.57965e-09	9.47693e-10	-2.35181	Down
DHODH	3.0977e-18	2.02197e-19	-2.34854	Down
LRRC3	8.79309e-13	1.96718e-13	-2.33966	Down
GALNTL6	1.13441e-05	6.341e-06	-2.33647	Down
RP11-21L23.2	7.46605e-09	2.90133e-09	-2.33602	Down
ASB4	1.80664e-06	9.2217e-07	-2.33437	Down
RP11-342C24.8	1.94054e-06	9.94488e-07	-2.3339	Down
ACAA1	1.49518e-17	1.16996e-18	-2.33218	Down
RP11-534N16.1	4.56491e-06	2.44101e-06	-2.33053	Down
CNTN3	8.23331e-05	5.08384e-05	-2.32984	Down
ASS1P10	4.29666e-11	1.24582e-11	-2.32663	Down
ATOH8	3.38772e-07	1.58839e-07	-2.32398	Down
XAGE3	1.54912e-10	4.87118e-11	-2.31751	Down
ANGPTL4	9.79278e-09	3.85303e-09	-2.31448	Down
AC010969.1	2.86979e-06	1.50037e-06	-2.31422	Down
PTGR1	3.5089e-12	8.62872e-13	-2.31411	Down
RP11-430H12.2	7.78139e-09	3.02978e-09	-2.31303	Down
PPP4R4	3.10603e-08	1.29808e-08	-2.31298	Down
AC080008.1	3.29286e-14	5.66422e-15	-2.31275	Down
GOLGA6A	4.41383e-08	1.87349e-08	-2.30812	Down
RP4-781K5.6	7.11387e-06	3.88623e-06	-2.3081	Down
CTD-2545H1.1	1.83676e-09	6.64224e-10	-2.30788	Down
CDHR5	1.5405e-07	6.94212e-08	-2.30762	Down
GCDH	4.01322e-19	1.97693e-20	-2.3054	Down
RP11-406A20.4	2.22928e-14	3.7081e-15	-2.30096	Down
DPF3	5.31151e-10	1.7933e-10	-2.29693	Down
SULT1A2	2.91228e-10	9.53068e-11	-2.29227	Down
RP11-758N13.1	3.33605e-06	1.75835e-06	-2.29115	Down
ACAD11	8.87428e-18	6.56898e-19	-2.28749	Down
AP001044.2	2.68838e-07	1.24629e-07	-2.28186	Down
PROSP	3.05661e-09	1.13493e-09	-2.27809	Down
DLEC1	1.88803e-16	1.97854e-17	-2.27677	Down
NR1I3	6.79915e-16	8.25201e-17	-2.27498	Down
LIN7A	8.12264e-08	3.55205e-08	-2.27493	Down
SLC23A2	2.58979e-10	8.418e-11	-2.2691	Down
PVALB	8.1584e-05	5.03435e-05	-2.26483	Down
GPLD1	1.56115e-13	3.0653e-14	-2.26402	Down
RP13-672B3.2	1.09335e-14	1.71308e-15	-2.26387	Down
RP11-254I22.3	4.69893e-08	2.0004e-08	-2.26383	Down
LY75-CD302	1.98847e-10	6.34331e-11	-2.26369	Down
CNTFR	0.000914975	0.000635509	-2.26239	Down
RP11-141M3.5	1.86764e-06	9.55464e-07	-2.26219	Down
RP11-116G8.5	5.69556e-08	2.44686e-08	-2.25722	Down
RP11-659E9.2	1.528e-11	4.14641e-12	-2.25473	Down
LRRTM4	2.05061e-08	8.39121e-09	-2.25393	Down
LINC00885	6.1882e-06	3.35603e-06	-2.24921	Down
NRAP	0.000180577	0.000115937	-2.24679	Down
CTD-2350C19.2	7.6737e-09	2.98658e-09	-2.24399	Down
RP11-15I11.3	2.09936e-06	1.08087e-06	-2.2422	Down
RP11-387H17.4	3.2937e-11	9.38043e-12	-2.24144	Down
NAV2-AS4	9.91332e-12	2.61645e-12	-2.23553	Down
RP11-883G14.4	3.59994e-15	5.12037e-16	-2.23396	Down
AQP7	1.59241e-07	7.18868e-08	-2.23117	Down
RAPGEF4	2.72264e-09	1.00481e-09	-2.2305	Down
GPER1	1.96215e-07	8.95434e-08	-2.22534	Down
ASS1P11	5.43568e-12	1.37041e-12	-2.22406	Down
RP11-209K10.2	1.50376e-05	8.52863e-06	-2.22154	Down
RP11-144G7.2	1.92655e-09	6.99047e-10	-2.22073	Down
CTD-2555O16.2	2.08679e-15	2.82345e-16	-2.21776	Down
RP1-152L7.1	4.79074e-13	1.02812e-13	-2.21672	Down
FAM20A	8.51088e-08	3.72744e-08	-2.21582	Down
SDC2	2.92879e-10	9.58857e-11	-2.21473	Down
CD36	1.57435e-08	6.36072e-09	-2.21251	Down
RP11-280H21.1	1.26271e-13	2.43721e-14	-2.21019	Down
TSKU	2.34094e-10	7.56121e-11	-2.21007	Down
RP11-96D1.9	1.62768e-07	7.35647e-08	-2.20998	Down
RP11-449P15.1	1.01664e-15	1.28826e-16	-2.20944	Down
RP11-656E20.5	1.72383e-07	7.81553e-08	-2.2086	Down
AGMAT	1.62854e-09	5.8527e-10	-2.20725	Down
RP11-508M1.7	3.15002e-10	1.03427e-10	-2.20657	Down
CTD-2044J15.2	6.38102e-13	1.39638e-13	-2.2037	Down
ST3GAL6-AS1	5.82908e-09	2.23806e-09	-2.19886	Down
PROS1	6.11823e-11	1.82185e-11	-2.19743	Down
SLC46A3	7.09668e-12	1.82478e-12	-2.19355	Down
LILRB5	5.80245e-11	1.71945e-11	-2.19168	Down
SLC7A9	1.82543e-05	1.04561e-05	-2.19139	Down
MTHFD1	5.97721e-16	7.13602e-17	-2.19109	Down
MT1B	3.36515e-05	1.98134e-05	-2.19082	Down
PCP4L1	1.42662e-07	6.40112e-08	-2.19001	Down
ADAMTS17	8.27887e-07	4.06728e-07	-2.18929	Down
AC142528.1	4.30338e-13	9.16145e-14	-2.18333	Down
GS1-21A4.2	1.88994e-11	5.20658e-12	-2.18201	Down
CYP4F11	2.65089e-08	1.09736e-08	-2.1789	Down
RP4-781K5.7	5.94923e-09	2.28576e-09	-2.17791	Down
CCNT2-AS1	3.6579e-06	1.93656e-06	-2.17742	Down
AMHR2	2.80285e-06	1.46333e-06	-2.1772	Down
ITLN1	0.00132469	0.00093583	-2.17439	Down
CA5AP1	1.56846e-13	3.08119e-14	-2.17356	Down
ACAA2	9.18957e-12	2.41087e-12	-2.17084	Down
BANF1P2	1.03738e-09	3.64256e-10	-2.16988	Down
QDPR	1.70813e-17	1.35802e-18	-2.16977	Down
P2RX3	1.67885e-08	6.804e-09	-2.16777	Down
GPR146	4.11108e-15	5.91931e-16	-2.1668	Down
PAIP2B	3.96605e-11	1.14498e-11	-2.16401	Down
RP11-817J15.3	0.000104635	6.54351e-05	-2.16324	Down
RP11-3M1.1	1.89255e-10	6.01732e-11	-2.16298	Down
RP5-881L22.6	3.79174e-10	1.25753e-10	-2.16278	Down
RP11-118B18.1	1.03768e-07	4.58987e-08	-2.16227	Down
RP11-38H17.1	4.49365e-18	3.06372e-19	-2.1618	Down
OSGIN1	1.18318e-09	4.18261e-10	-2.16163	Down
PEBP1P2	1.22139e-13	2.3514e-14	-2.16145	Down
NPW	0.000271255	0.000177702	-2.15952	Down
RNASE4	1.96676e-12	4.64612e-13	-2.14937	Down
SERPINA1	2.0589e-07	9.42032e-08	-2.1477	Down
PPP1R3C	9.51064e-07	4.70508e-07	-2.14619	Down
ALAS1	4.2204e-14	7.41023e-15	-2.14442	Down
CXCL2	2.75687e-09	1.01844e-09	-2.14325	Down
CFB	1.34814e-08	5.39916e-09	-2.14305	Down
A2M	2.13079e-10	6.83458e-11	-2.14069	Down
EPB41L4B	2.69046e-09	9.91955e-10	-2.13891	Down
RP11-863K10.7	1.48117e-12	3.43641e-13	-2.13876	Down
RPL7AP34	5.56159e-11	1.64251e-11	-2.13647	Down
GSTZ1	2.10965e-13	4.24744e-14	-2.13394	Down
RP4-764O22.2	4.96025e-13	1.06761e-13	-2.13289	Down
AF064858.6	1.70654e-07	7.73094e-08	-2.13265	Down
FAH	1.45407e-15	1.90412e-16	-2.13196	Down
CTD-2555O16.4	9.53374e-14	1.79796e-14	-2.13077	Down
H19	0.000636954	0.00043452	-2.12761	Down
GLYATL1P4	1.52485e-09	5.46195e-10	-2.12753	Down
TMEM176B	1.15398e-11	3.08117e-12	-2.12718	Down
EPO	6.31674e-05	3.84635e-05	-2.1269	Down
MIR135A1	4.37172e-11	1.2696e-11	-2.12687	Down
DMRTA1	3.07873e-05	1.80345e-05	-2.12674	Down
TMEM176A	2.2799e-10	7.34976e-11	-2.12586	Down
RP3-462E2.3	2.48423e-08	1.02501e-08	-2.12166	Down
RP11-301L8.2	1.32068e-05	7.43801e-06	-2.11936	Down
PRPF38AP1	1.17265e-10	3.63317e-11	-2.11874	Down
MEI4	4.45134e-05	2.65834e-05	-2.11784	Down
AP000472.2	5.48478e-07	2.635e-07	-2.11309	Down
ALDH1A1	5.43323e-06	2.92847e-06	-2.1129	Down
LIME1	2.55823e-13	5.22238e-14	-2.11052	Down
RP11-143N13.2	5.37479e-14	9.64119e-15	-2.10998	Down
RP1-159G19.1	1.72317e-10	5.44918e-11	-2.10937	Down
RP11-267D19.2	4.99757e-13	1.07631e-13	-2.1082	Down
ANGPTL1	0.00325106	0.00240148	-2.10642	Down
AC115617.2	1.22294e-12	2.80338e-13	-2.1048	Down
IQGAP2	1.27601e-10	3.96983e-11	-2.10366	Down
TCTEX1D1	1.45825e-08	5.8637e-09	-2.10102	Down
LINC00864	2.55598e-06	1.32879e-06	-2.09997	Down
MIP	1.33685e-16	1.34444e-17	-2.09888	Down
RPS12P21	3.31653e-07	1.5536e-07	-2.09728	Down
NOP9	1.08939e-17	8.24742e-19	-2.0969	Down
RP11-122K13.7	7.80136e-09	3.03832e-09	-2.09591	Down
COX6B1P4	1.70993e-06	8.70827e-07	-2.09309	Down
RP11-401E5.2	1.68338e-09	6.05757e-10	-2.0915	Down
SPDYC	4.57716e-06	2.44801e-06	-2.09103	Down
RP11-115J16.2	7.95833e-12	2.06683e-12	-2.08808	Down
LRRC3DN	3.44466e-10	1.1365e-10	-2.08622	Down
MAN1A1	5.11563e-10	1.7243e-10	-2.0852	Down
SERPINA12	0.00225446	0.00163621	-2.08476	Down
ACACB	2.65082e-13	5.42801e-14	-2.08427	Down
CTB-167B5.2	1.93467e-06	9.91414e-07	-2.08322	Down
FAM180A	9.36326e-07	4.62568e-07	-2.08287	Down
ABCC11	2.09045e-07	9.56948e-08	-2.08101	Down
DCDC1	4.13376e-06	2.20214e-06	-2.08019	Down
IYD	0.00023587	0.000153446	-2.0795	Down
RNF125	1.08241e-08	4.28452e-09	-2.07863	Down
PECR	2.93261e-13	6.06119e-14	-2.07705	Down
VWCE	1.17837e-07	5.24134e-08	-2.07618	Down
ALDH5A1	5.991e-13	1.30746e-13	-2.0741	Down
RDH5	2.30403e-13	4.66237e-14	-2.06856	Down
RELN	0.00239133	0.00173981	-2.06632	Down
AL163636.6	5.71729e-12	1.44744e-12	-2.0661	Down
ACKR2	1.10015e-06	5.48732e-07	-2.06591	Down
GDPD4	1.13516e-09	4.00514e-10	-2.06586	Down
CES2	2.96367e-08	1.23525e-08	-2.06511	Down
IL6R	9.38068e-09	3.68098e-09	-2.06428	Down
SPACA7	1.20414e-12	2.75789e-13	-2.06425	Down
C1RL	1.62824e-11	4.44584e-12	-2.06236	Down
GPX3	3.58122e-08	1.50566e-08	-2.06169	Down
SOCS2	3.7452e-07	1.76502e-07	-2.06043	Down
SIGLEC11	8.3427e-09	3.25963e-09	-2.05598	Down
RPL17P11	1.1425e-09	4.03316e-10	-2.05526	Down
RP11-218E20.5	1.14799e-09	4.05291e-10	-2.05519	Down
SLC16A10	5.439e-09	2.07985e-09	-2.05247	Down
RP11-820L6.1	2.55367e-10	8.28966e-11	-2.04866	Down
RP11-356J5.5	1.90159e-06	9.73963e-07	-2.04788	Down
RP11-279F6.1	0.000169274	0.000108311	-2.04679	Down
RP11-382M14.1	6.64247e-12	1.70009e-12	-2.04661	Down
ASS1P12	9.69226e-09	3.81124e-09	-2.04266	Down
PXMP2	3.49911e-14	6.04789e-15	-2.04086	Down
RCAN1	1.83892e-13	3.66609e-14	-2.04084	Down
RP11-595B24.1	1.00097e-08	3.944e-09	-2.03888	Down
LINC00478	2.056e-08	8.4146e-09	-2.03806	Down
RP11-180D21.3	5.99199e-14	1.08519e-14	-2.03792	Down
DIRAS3	3.49718e-08	1.4687e-08	-2.03611	Down
PLIN2	8.47144e-07	4.16719e-07	-2.03188	Down
RARRES2	2.35232e-08	9.68406e-09	-2.03135	Down
RP11-6E9.4	2.07561e-07	9.49978e-08	-2.03076	Down
NCAM2	0.000256422	0.000167386	-2.02657	Down
CA14	1.2588e-08	5.02681e-09	-2.02575	Down
GNAT1	2.39629e-09	8.77881e-10	-2.02467	Down
AQP11	2.4532e-11	6.8644e-12	-2.02464	Down
AC005336.4	9.34079e-07	4.61427e-07	-2.0245	Down
RP5-968D22.1	4.21811e-07	2.00015e-07	-2.02433	Down
BNIP3	2.44635e-08	1.00873e-08	-2.0226	Down
RP11-101E14.3	8.21644e-07	4.03497e-07	-2.02068	Down
HBCBP	9.20495e-09	3.6105e-09	-2.01855	Down
RP11-475O6.1	4.19916e-06	2.23864e-06	-2.01818	Down
RP11-626H12.1	1.05946e-05	5.90176e-06	-2.01678	Down
ADI1	6.42579e-16	7.73946e-17	-2.01643	Down
C16orf96	7.90504e-09	3.08131e-09	-2.01413	Down
PROX1	1.19384e-05	6.6905e-06	-2.01406	Down
AC111186.1	8.91964e-09	3.49388e-09	-2.01361	Down
GS1-21A4.1	1.18249e-10	3.66599e-11	-2.01292	Down
CLEC12A	3.16382e-07	1.47954e-07	-2.0091	Down
TTC39C	5.55643e-10	1.8826e-10	-2.00535	Down
RP11-383B4.4	1.32255e-10	4.12337e-11	-2.00191	Down
MAGI2-AS3	1.59481e-08	6.44917e-09	-2.00151	Down
PEMT	5.46053e-16	6.47771e-17	-2.00075	Down
GFRA2	1.1606e-06	5.8034e-07	-1.99957	Normal
AC011343.1	5.26923e-09	2.01111e-09	-1.99858	Normal
RORC	3.31653e-07	1.55369e-07	-1.99848	Normal
EXOC3L4	1.16468e-08	4.62814e-09	-1.99241	Normal
NR0B2	7.75553e-06	4.25417e-06	-1.99141	Normal
RP11-485O10.2	6.45427e-07	3.12719e-07	-1.98719	Normal
RP11-90D4.3	3.53631e-07	1.66144e-07	-1.98672	Normal
RP11-883G14.1	4.32607e-05	2.5801e-05	-1.98554	Normal
RP11-320N7.2	9.99189e-05	6.23306e-05	-1.98547	Normal
CTD-2555O16.3	1.17209e-09	4.14186e-10	-1.98292	Normal
RP11-371E8.2	2.57232e-12	6.19811e-13	-1.98065	Normal
ZFHX4	4.20197e-05	2.50303e-05	-1.97752	Normal
GAS2	1.30766e-09	4.64749e-10	-1.9769	Normal
BMP10	6.9423e-07	3.37718e-07	-1.97646	Normal
GNRH2	2.1057e-07	9.64348e-08	-1.9764	Normal
GPC5	0.000104955	6.56418e-05	-1.97545	Normal
NOTUM	0.00036757	0.000244148	-1.97315	Normal
HDC	9.12991e-06	5.05328e-06	-1.96869	Normal
KCNT2	8.26077e-05	5.10134e-05	-1.96784	Normal
PAGE5	9.68856e-07	4.79854e-07	-1.96533	Normal
SNTG1	1.63707e-07	7.40106e-08	-1.96326	Normal
CHN2	9.95128e-09	3.91999e-09	-1.96316	Normal
AOX3P	1.4508e-08	5.83231e-09	-1.96202	Normal
MTND5P1	2.40897e-05	1.39513e-05	-1.95931	Normal
SAA3P	0.0132865	0.0104891	-1.95663	Normal
KARSP2	3.34771e-07	1.5693e-07	-1.95611	Normal
PEG3	2.82492e-05	1.64862e-05	-1.9528	Normal
CCBE1	4.32101e-07	2.05108e-07	-1.9508	Normal
RP11-503C24.4	2.96298e-07	1.38083e-07	-1.94892	Normal
HYAL1	7.3492e-08	3.19441e-08	-1.9478	Normal
HTR2A	4.82761e-08	2.05821e-08	-1.94738	Normal
FUOM	8.71494e-13	1.94855e-13	-1.946	Normal
RP1-232P20.1	0.000344278	0.000228075	-1.94568	Normal
PEBP1	3.87614e-16	4.39982e-17	-1.94437	Normal
CTD-3203P2.1	6.06079e-09	2.33063e-09	-1.94348	Normal
ITPR2	8.51379e-10	2.95992e-10	-1.94116	Normal
CDH18	0.000363078	0.000241129	-1.94097	Normal
NADK2-AS1	7.1522e-07	3.48377e-07	-1.9407	Normal
CTD-2085J24.3	1.59854e-05	9.08997e-06	-1.93924	Normal
LINC00671	0.0008187	0.000565614	-1.93917	Normal
SLC16A12	0.000617038	0.000420072	-1.93719	Normal
ASXL3	6.79812e-06	3.70611e-06	-1.93709	Normal
CTD-2515H24.4	1.41792e-06	7.15746e-07	-1.93644	Normal
RP11-394B2.6	4.03851e-10	1.34404e-10	-1.93628	Normal
NTN1	1.55931e-05	8.85762e-06	-1.93436	Normal
RP11-737O24.5	2.00983e-06	1.03172e-06	-1.92938	Normal
PGA3	2.01707e-07	9.22226e-08	-1.92913	Normal
C6orf201	6.53885e-12	1.67185e-12	-1.92913	Normal
AP001048.4	2.52959e-07	1.1685e-07	-1.9272	Normal
CTD-2337J16.1	9.85382e-11	3.02336e-11	-1.92606	Normal
RNA5SP333	0.00396974	0.00295882	-1.92315	Normal
NPHP3	1.45407e-15	1.90448e-16	-1.9228	Normal
AP000439.1	2.49157e-07	1.15028e-07	-1.92083	Normal
FTCDNL1	8.97066e-06	4.95981e-06	-1.92011	Normal
AC114812.5	3.27124e-06	1.72267e-06	-1.91884	Normal
GOT1	7.45589e-11	2.25045e-11	-1.91854	Normal
MT1P3	7.85283e-10	2.71724e-10	-1.91739	Normal
RP11-136O12.2	6.90514e-08	2.99387e-08	-1.9166	Normal
MIA2	0.000354165	0.000234894	-1.91551	Normal
CPB2-AS1	1.82692e-08	7.43603e-09	-1.91475	Normal
REEP6	2.36492e-06	1.22447e-06	-1.91242	Normal
TMEM252	4.19516e-06	2.23637e-06	-1.91228	Normal
RNA5SP334	0.00411843	0.00307523	-1.91117	Normal
RP11-375N15.1	6.62729e-10	2.26818e-10	-1.91094	Normal
PRAMENP	5.87028e-05	3.56079e-05	-1.90836	Normal
CCL15-CCL14	5.46707e-09	2.09185e-09	-1.9072	Normal
CLYBL	4.55178e-13	9.72032e-14	-1.90554	Normal
STEAP3-AS1	6.81488e-09	2.63703e-09	-1.90491	Normal
ATP8B4	2.35753e-08	9.70707e-09	-1.90261	Normal
ACSM3	1.65853e-10	5.23273e-11	-1.89977	Normal
RP11-113I22.1	3.42194e-07	1.60533e-07	-1.89932	Normal
IL1RN	6.60677e-06	3.59633e-06	-1.89818	Normal
MPC1	8.22372e-15	1.25604e-15	-1.89796	Normal
AC091729.8	0.000342881	0.000227105	-1.89728	Normal
GLUD1	9.71784e-18	7.26102e-19	-1.89638	Normal
LIPG	1.7933e-07	8.1447e-08	-1.89633	Normal
MCC	2.7589e-09	1.01928e-09	-1.89632	Normal
LINC00242	8.24042e-09	3.21857e-09	-1.89619	Normal
BCKDHB	3.12237e-14	5.34931e-15	-1.89591	Normal
N4BP2L1	1.98703e-12	4.69703e-13	-1.89429	Normal
CYP17A1	5.23439e-05	3.1557e-05	-1.89273	Normal
FAM13A	1.01004e-07	4.46261e-08	-1.89229	Normal
RP11-403I13.5	0.000296817	0.000195281	-1.89135	Normal
COBLL1	1.28119e-11	3.44494e-12	-1.89085	Normal
AC114730.3	4.45809e-05	2.66267e-05	-1.88916	Normal
RP11-863P13.4	6.66717e-06	3.63054e-06	-1.88842	Normal
IL1RAPL2	4.44508e-05	2.65416e-05	-1.88648	Normal
BCL2L10	6.29922e-05	3.83448e-05	-1.88538	Normal
RP11-1002K11.1	0.00611051	0.00464502	-1.88489	Normal
CXCL14	0.000309116	0.000203812	-1.8843	Normal
AC092071.1	6.18966e-07	2.99265e-07	-1.8839	Normal
QPRT	9.06656e-06	5.01523e-06	-1.88294	Normal
CGNL1	1.00183e-08	3.94803e-09	-1.88078	Normal
RSPO3	3.85296e-05	2.28445e-05	-1.87955	Normal
FAM134B	2.12563e-06	1.09496e-06	-1.87802	Normal
RP11-397G17.1	0.00811802	0.00625228	-1.87741	Normal
ETFDH	8.42423e-16	1.04774e-16	-1.87688	Normal
RP11-10A14.4	1.96663e-07	8.97542e-08	-1.87495	Normal
RP11-548B3.3	2.93877e-07	1.36886e-07	-1.87369	Normal
SKIDA1	8.35357e-06	4.60235e-06	-1.8717	Normal
COL25A1	6.22219e-07	3.0094e-07	-1.8711	Normal
RP11-116B13.1	1.57794e-08	6.37625e-09	-1.8708	Normal
CTC-537E7.2	8.6367e-07	4.25505e-07	-1.86887	Normal
GADD45B	8.21613e-10	2.85129e-10	-1.86884	Normal
GRHPR	4.36235e-16	5.02662e-17	-1.86791	Normal
RP4-539M6.20	1.71673e-10	5.42656e-11	-1.86532	Normal
APBA1	5.12882e-09	1.95446e-09	-1.865	Normal
RP11-273B20.1	2.97276e-11	8.4134e-12	-1.86427	Normal
MBL1P	9.97189e-07	4.95072e-07	-1.86186	Normal
ADRA1B	4.42404e-07	2.10203e-07	-1.85962	Normal
MTND4P19	2.55936e-05	1.48679e-05	-1.85923	Normal
B3GAT1	0.000419997	0.000280691	-1.85853	Normal
PLA2G2A	0.0319506	0.0263154	-1.85734	Normal
CCL14	1.30159e-08	5.2037e-09	-1.85704	Normal
AC016700.5	1.13366e-07	5.03536e-08	-1.85532	Normal
SORBS2	0.000110012	6.89828e-05	-1.85487	Normal
OSBPL6	1.31909e-08	5.27757e-09	-1.85468	Normal
RP11-66A2.2	9.52706e-07	4.7143e-07	-1.85453	Normal
PHGDH	2.01975e-06	1.03701e-06	-1.84957	Normal
RP11-7F17.3	8.58898e-06	4.738e-06	-1.84853	Normal
HMGN1P18	2.25327e-09	8.23105e-10	-1.84762	Normal
RP11-260M19.2	3.04737e-06	1.59763e-06	-1.84293	Normal
F10-AS1	3.46222e-09	1.29296e-09	-1.8429	Normal
DHRS1	1.45368e-14	2.32633e-15	-1.84122	Normal
ACKR4	6.45299e-08	2.78824e-08	-1.84095	Normal
RP11-278H7.3	1.13239e-07	5.02937e-08	-1.84011	Normal
RP11-84C13.1	2.89358e-06	1.51366e-06	-1.83854	Normal
STEAP3	2.34955e-14	3.92756e-15	-1.8344	Normal
AC006116.27	4.92009e-05	2.95599e-05	-1.83373	Normal
AC011747.6	4.43348e-07	2.10725e-07	-1.83237	Normal
GYG2	2.99717e-05	1.75409e-05	-1.83056	Normal
MCHR1	1.06802e-06	5.32143e-07	-1.82687	Normal
RP3-400B16.4	1.08425e-07	4.8055e-08	-1.82478	Normal
SCN9A	3.59118e-05	2.12023e-05	-1.82389	Normal
TECTB	9.23019e-05	5.73169e-05	-1.82344	Normal
DRD1	0.00208184	0.00150481	-1.82279	Normal
SLC25A20	1.36407e-13	2.64726e-14	-1.82249	Normal
POR	3.17468e-13	6.60447e-14	-1.82159	Normal
AP000473.5	7.69278e-07	3.76613e-07	-1.81923	Normal
SPRYD4	8.47656e-18	6.24659e-19	-1.81785	Normal
ELL2P1	1.37086e-07	6.14145e-08	-1.81781	Normal
ECHS1	6.41134e-15	9.57636e-16	-1.81636	Normal
ELOVL2-AS1	2.04181e-05	1.17555e-05	-1.81599	Normal
FTOP1	3.19455e-06	1.68007e-06	-1.81131	Normal
HMGCL	2.0431e-16	2.15521e-17	-1.8111	Normal
XG	2.91974e-05	1.70675e-05	-1.80955	Normal
RHBG	0.000136924	8.68161e-05	-1.80943	Normal
SLC23A1	0.000111508	6.99763e-05	-1.80879	Normal
PPAP2B	3.37922e-09	1.26074e-09	-1.80856	Normal
CWH43	4.16403e-05	2.47879e-05	-1.807	Normal
OXER1	6.85688e-08	2.97086e-08	-1.80644	Normal
MOCS1	2.04993e-10	6.55697e-11	-1.80567	Normal
LINC01151	2.9766e-06	1.55866e-06	-1.80506	Normal
MTHFD1P1	1.89519e-10	6.02634e-11	-1.80359	Normal
RP11-410D17.2	2.87192e-06	1.50167e-06	-1.8011	Normal
SYCE1	0.00217652	0.00157634	-1.7999	Normal
CBFA2T3	1.14185e-07	5.07288e-08	-1.79892	Normal
RP11-248E9.7	6.43293e-08	2.77894e-08	-1.79883	Normal
ERRFI1	6.07053e-09	2.33537e-09	-1.79793	Normal
RP11-627G23.1	0.000387087	0.00025779	-1.79682	Normal
RP11-459I19.1	1.00082e-06	4.97107e-07	-1.79191	Normal
GPR37	9.41315e-05	5.8509e-05	-1.79111	Normal
SULT1A1	1.03351e-08	4.08279e-09	-1.79053	Normal
DNAJC12	5.5679e-05	3.3678e-05	-1.78864	Normal
RP11-737O24.2	2.38448e-06	1.23538e-06	-1.78661	Normal
AJ006998.2	2.76456e-06	1.44243e-06	-1.78559	Normal
AC006116.24	0.000425514	0.000284603	-1.78418	Normal
LRRC3-AS1	2.55104e-07	1.17916e-07	-1.78358	Normal
ART4	0.00159872	0.00114145	-1.78304	Normal
PANX2	1.40479e-05	7.94184e-06	-1.78256	Normal
RP11-38L15.8	6.00609e-10	2.04407e-10	-1.77965	Normal
FMO4	1.15894e-09	4.09463e-10	-1.77479	Normal
TRHDE-AS1	0.00785667	0.00604114	-1.77449	Normal
RNU6ATAC35P	1.01103e-06	5.02611e-07	-1.77375	Normal
RP4-583P15.15	6.31241e-14	1.1519e-14	-1.77308	Normal
PYGL	8.85699e-10	3.08509e-10	-1.77255	Normal
PDE11A	4.68354e-06	2.50723e-06	-1.77102	Normal
ENTPD5	7.29453e-09	2.83082e-09	-1.77094	Normal
RP11-1070N10.3	7.45217e-07	3.64144e-07	-1.77086	Normal
RP11-248E9.6	2.381e-06	1.23311e-06	-1.77007	Normal
ELL2	5.35106e-10	1.80913e-10	-1.76888	Normal
RP11-469A15.2	0.00297495	0.00218898	-1.76738	Normal
UBE2QL1	0.000192359	0.000123908	-1.76591	Normal
BAATP1	4.80146e-05	2.88075e-05	-1.76403	Normal
ADAMTSL3	2.19046e-06	1.12995e-06	-1.76321	Normal
IDNK	2.28974e-12	5.46882e-13	-1.75924	Normal
GLYATL3	4.16857e-09	1.57216e-09	-1.7577	Normal
ECI2	6.14374e-13	1.34218e-13	-1.75528	Normal
AS3MT	1.87137e-06	9.57618e-07	-1.75419	Normal
NAGS	1.47e-07	6.60937e-08	-1.75361	Normal
VNN1	0.000677102	0.000463138	-1.75242	Normal
MUT	2.12442e-13	4.28068e-14	-1.75163	Normal
GLUD2	2.52948e-07	1.1683e-07	-1.74992	Normal
BNIP3P1	1.87871e-06	9.61621e-07	-1.74986	Normal
SSTR1	0.000136864	8.67738e-05	-1.74701	Normal
RP11-313I2.2	8.25272e-10	2.8648e-10	-1.74648	Normal
DLGAP2	1.51105e-06	7.64706e-07	-1.74645	Normal
NDRG2	7.33843e-10	2.52731e-10	-1.7458	Normal
NBPF13P	5.36366e-10	1.8141e-10	-1.74493	Normal
RP11-756H6.1	2.03693e-06	1.04671e-06	-1.74184	Normal
LPIN2	6.61006e-09	2.55341e-09	-1.74076	Normal
RP11-384L8.1	5.06997e-07	2.42517e-07	-1.73918	Normal
A2M-AS1	4.46823e-07	2.1248e-07	-1.7381	Normal
ASS1P4	2.71888e-10	8.86185e-11	-1.73718	Normal
RP11-289F5.1	3.29197e-07	1.54164e-07	-1.73519	Normal
AQP7P4	1.14821e-11	3.06272e-12	-1.73352	Normal
LINC00470	9.54423e-07	4.72359e-07	-1.7313	Normal
FAXDC2	1.98875e-07	9.08752e-08	-1.73045	Normal
PROL1	1.41287e-06	7.13104e-07	-1.72852	Normal
KLF9	4.99982e-09	1.90267e-09	-1.72566	Normal
XYLB	3.54682e-10	1.17197e-10	-1.72427	Normal
C10orf126	0.000218976	0.000141979	-1.72292	Normal
RP1-45I4.3	1.32943e-05	7.49034e-06	-1.72174	Normal
HCN3	1.25476e-09	4.44934e-10	-1.72166	Normal
SCP2	1.42695e-13	2.78011e-14	-1.72099	Normal
RP11-700H6.4	3.4885e-05	2.0573e-05	-1.71812	Normal
SLC39A14	7.59302e-12	1.96268e-12	-1.71807	Normal
CDH23	1.02482e-10	3.15113e-11	-1.7168	Normal
RP11-216N14.7	3.15921e-06	1.66034e-06	-1.71523	Normal
CTC-210G5.1	4.48388e-06	2.39546e-06	-1.71281	Normal
AC004381.7	5.18803e-07	2.48524e-07	-1.71229	Normal
AC079210.1	1.61164e-06	8.18535e-07	-1.71205	Normal
RP3-407E4.3	1.00244e-07	4.42703e-08	-1.71123	Normal
RND2	7.66447e-05	4.71564e-05	-1.71013	Normal
RP11-61I13.3	3.68052e-08	1.55068e-08	-1.71008	Normal
FOXP2	0.00110895	0.000776607	-1.70641	Normal
AKR7L	2.47608e-07	1.14263e-07	-1.70593	Normal
RP11-753D20.3	1.08466e-10	3.34408e-11	-1.7052	Normal
ADRA2B	2.83255e-07	1.31696e-07	-1.70502	Normal
RAB26	5.89885e-07	2.84562e-07	-1.70477	Normal
KMO	2.03481e-12	4.81627e-13	-1.70428	Normal
SORCS2	0.000512161	0.000345499	-1.70202	Normal
CNKSR2	0.000121318	7.64805e-05	-1.69912	Normal
TGFBR3L	5.9634e-06	3.22801e-06	-1.6967	Normal
RP11-2L8.1	3.93193e-07	1.85627e-07	-1.69637	Normal
MIR4461	8.54883e-08	3.74463e-08	-1.69588	Normal
CRYL1	3.46485e-10	1.14374e-10	-1.69525	Normal
ACADS	9.90002e-13	2.2328e-13	-1.69394	Normal
PDLIM1P4	4.63881e-08	1.97388e-08	-1.68988	Normal
RP11-279F6.2	0.000759848	0.000523048	-1.68812	Normal
C7	0.00225945	0.00163991	-1.68719	Normal
AGBL4	0.000166124	0.000106241	-1.68602	Normal
AP001065.7	2.77483e-06	1.44788e-06	-1.68348	Normal
AC007277.3	5.41797e-06	2.92006e-06	-1.68242	Normal
LIFR	1.55891e-05	8.85483e-06	-1.68206	Normal
SHF	3.29034e-07	1.54077e-07	-1.68071	Normal
COL6A6	3.26284e-06	1.71814e-06	-1.68057	Normal
SLC35D1	1.06794e-10	3.28971e-11	-1.67996	Normal
XXyac-YM21GA2.7	9.6595e-06	5.36299e-06	-1.67715	Normal
SLCO4C1	0.00875394	0.00676459	-1.67714	Normal
ADHFE1	8.34193e-12	2.17499e-12	-1.67691	Normal
FERMT2	1.18652e-08	4.71898e-09	-1.67398	Normal
MAOB	4.57771e-05	2.73804e-05	-1.67326	Normal
RP11-1136G11.8	3.0446e-08	1.2714e-08	-1.66986	Normal
AC114812.8	0.00139856	0.000990877	-1.66698	Normal
HHIP	0.00134019	0.000947486	-1.66509	Normal
RP5-1182A14.5	1.13785e-05	6.36209e-06	-1.66398	Normal
MSMO1	1.07596e-09	3.78477e-10	-1.66374	Normal
RP4-754E20__A.5	0.000147414	9.37884e-05	-1.66311	Normal
DPT	0.00445561	0.0033398	-1.66139	Normal
RP11-444D3.1	4.2625e-06	2.27311e-06	-1.65835	Normal
AKR1C1	0.000860127	0.000595483	-1.6554	Normal
ZNF511	5.45226e-07	2.6183e-07	-1.65412	Normal
OAF	2.0451e-11	5.65764e-12	-1.65126	Normal
RPL7L1P3	9.31894e-08	4.10104e-08	-1.65087	Normal
RHEBP2	1.00033e-06	4.9683e-07	-1.64816	Normal
TMEM100	0.000307003	0.000202347	-1.64795	Normal
RP1-28O10.1	4.1163e-06	2.19216e-06	-1.64676	Normal
SLC5A12	0.0109899	0.00859259	-1.64627	Normal
CYP4V2	7.21325e-09	2.79856e-09	-1.64616	Normal
AC008948.1	0.011047	0.00863977	-1.64486	Normal
DPYD	1.72972e-06	8.81708e-07	-1.64339	Normal
RMDN2	7.82873e-10	2.70806e-10	-1.63961	Normal
ACADM	1.06034e-08	4.19436e-09	-1.63857	Normal
PID1	1.49787e-05	8.49379e-06	-1.63754	Normal
LGI1	0.000509008	0.000343305	-1.63601	Normal
IL1RAP	3.82288e-05	2.26586e-05	-1.63557	Normal
AKR1C2	0.000246881	0.000160944	-1.63436	Normal
ABCA10	4.96622e-06	2.66544e-06	-1.63422	Normal
XXyac-YM21GA2.4	7.48246e-05	4.59798e-05	-1.63347	Normal
AL137026.1	0.000170282	0.000108973	-1.63243	Normal
RP11-883G14.3	3.50792e-09	1.31107e-09	-1.63149	Normal
SERPINA3	0.000521441	0.000352086	-1.62942	Normal
RP1-95L4.4	9.60678e-12	2.52825e-12	-1.62648	Normal
RP11-986E7.7	0.000519748	0.00035084	-1.62519	Normal
KLRF1	1.24355e-05	6.981e-06	-1.6245	Normal
LINC01171	0.000199084	0.000128443	-1.62433	Normal
KLF12	3.46235e-07	1.6252e-07	-1.62104	Normal
SLC26A1	3.67039e-09	1.37531e-09	-1.62011	Normal
CTD-3193O13.1	4.54655e-05	2.71851e-05	-1.61704	Normal
RP13-392I16.1	2.70737e-05	1.57689e-05	-1.61424	Normal
RP11-612B6.2	1.99883e-08	8.17072e-09	-1.61403	Normal
RP11-25E2.1	4.29028e-07	2.03579e-07	-1.61329	Normal
CTD-2210P24.4	3.72719e-05	2.20582e-05	-1.61263	Normal
AOX2P	8.87067e-08	3.89469e-08	-1.61207	Normal
MT-ND4L	4.81473e-09	1.82905e-09	-1.60909	Normal
RP11-757A13.1	6.49798e-05	3.96405e-05	-1.60866	Normal
SLITRK6	0.0105231	0.00821059	-1.60838	Normal
MTSS1	1.65425e-06	8.41323e-07	-1.60639	Normal
EFHD1	3.22589e-06	1.69751e-06	-1.60531	Normal
PNPLA7	4.14294e-09	1.56195e-09	-1.60386	Normal
ANKRD35	2.39597e-05	1.38737e-05	-1.60384	Normal
KLHL6-AS1	6.53346e-05	3.98783e-05	-1.60366	Normal
CTC-551A13.2	4.82033e-08	2.05494e-08	-1.6027	Normal
RP11-181C3.1	2.96472e-09	1.09904e-09	-1.60142	Normal
GNE	5.81918e-10	1.97681e-10	-1.60131	Normal
AC073321.4	1.33913e-05	7.54809e-06	-1.60115	Normal
RP11-389O22.1	0.000488715	0.00032886	-1.60044	Normal
RP11-736K20.5	3.60059e-07	1.6933e-07	-1.59858	Normal
DCT	1.32951e-05	7.49124e-06	-1.59563	Normal
RP11-298H24.1	1.41774e-08	5.69145e-09	-1.59505	Normal
PXDC1	4.68414e-08	1.99394e-08	-1.59195	Normal
GOT2	3.69641e-13	7.78019e-14	-1.59096	Normal
PCDH20	0.0123951	0.00975143	-1.58734	Normal
TMEM170B	1.59791e-08	6.46338e-09	-1.58623	Normal
AC008592.8	1.8632e-05	1.06823e-05	-1.58365	Normal
RP11-88H9.2	5.45647e-05	3.29752e-05	-1.58353	Normal
BMP5	0.00131359	0.000927254	-1.581	Normal
RP5-855F14.1	5.31878e-05	3.20921e-05	-1.58017	Normal
CDA	0.000520898	0.000351685	-1.57903	Normal
RP11-250B2.6	1.00524e-08	3.96315e-09	-1.57852	Normal
KCNE1	5.20901e-05	3.13937e-05	-1.57812	Normal
PRKAG2-AS1	1.41276e-07	6.33616e-08	-1.57603	Normal
DPYD-AS1	0.000105482	6.59892e-05	-1.57239	Normal
ATRNL1	1.64404e-05	9.36228e-06	-1.57141	Normal
RP11-715J22.6	4.81104e-05	2.88745e-05	-1.57063	Normal
RGAG4	4.4798e-07	2.13104e-07	-1.57052	Normal
ARHGAP20	6.5761e-06	3.57812e-06	-1.56854	Normal
HEY2	2.02621e-07	9.26607e-08	-1.56661	Normal
AP000473.8	1.67213e-05	9.53271e-06	-1.56552	Normal
RP11-273G15.2	4.46242e-06	2.38326e-06	-1.56477	Normal
RP4-635E18.8	1.73741e-10	5.49652e-11	-1.56454	Normal
TUBE1	3.65232e-11	1.04874e-11	-1.56445	Normal
TNR	0.000268431	0.000175719	-1.56317	Normal
RP11-173M11.2	8.11722e-05	5.00707e-05	-1.56094	Normal
PLCXD2	4.7783e-05	2.86559e-05	-1.56065	Normal
TRO	2.90568e-06	1.52028e-06	-1.56026	Normal
NSUN6	3.30629e-12	8.11072e-13	-1.56019	Normal
HSD3B2	0.000123601	7.79895e-05	-1.55976	Normal
CHST13	4.71153e-05	2.82182e-05	-1.55866	Normal
LINGO4	0.000424295	0.00028376	-1.55864	Normal
RP11-1293J14.1	1.05079e-08	4.15418e-09	-1.55839	Normal
CCDC177	2.88869e-05	1.68764e-05	-1.55734	Normal
PIK3R1	3.4806e-08	1.46128e-08	-1.55677	Normal
LINC01070	1.50885e-07	6.79171e-08	-1.55519	Normal
RP11-761I4.3	3.81677e-05	2.26177e-05	-1.55501	Normal
LINC00399	4.24074e-08	1.79498e-08	-1.5549	Normal
HIST1H2APS2	0.000238626	0.000155278	-1.55344	Normal
SIM1	0.0058749	0.00445854	-1.55245	Normal
RP11-794M8.2	7.43403e-07	3.63184e-07	-1.55094	Normal
LTB4R2	9.07392e-12	2.37783e-12	-1.55077	Normal
AC025627.7	8.33831e-06	4.59367e-06	-1.55037	Normal
MTUS2	4.85062e-05	2.91265e-05	-1.54944	Normal
SLC43A1	9.09527e-06	5.03201e-06	-1.54773	Normal
DDT	7.41845e-11	2.23866e-11	-1.54745	Normal
RP11-846F4.5	9.84167e-05	6.1335e-05	-1.54534	Normal
MST1P2	3.35257e-06	1.76738e-06	-1.54186	Normal
TFPI	3.25853e-06	1.71555e-06	-1.54106	Normal
SEC14L4	0.0105236	0.00821133	-1.54076	Normal
PRSS51	0.00138139	0.00097812	-1.54047	Normal
PGA5	2.41877e-06	1.25419e-06	-1.53987	Normal
AC022596.2	2.95993e-08	1.2334e-08	-1.53805	Normal
ECHDC2	9.78207e-12	2.57793e-12	-1.53803	Normal
RP11-635N19.1	1.50749e-10	4.73428e-11	-1.53649	Normal
BLK	0.00172104	0.00123327	-1.53636	Normal
HSPB9	1.98506e-05	1.1413e-05	-1.53422	Normal
RP11-736N17.8	0.000196472	0.000126668	-1.53377	Normal
RP11-191G24.1	6.31674e-05	3.84639e-05	-1.53211	Normal
ANO1-AS1	5.90981e-05	3.58592e-05	-1.53155	Normal
RP11-404E12.1	8.60695e-05	5.32592e-05	-1.53023	Normal
2020-09-04	2.58964e-07	1.1982e-07	-1.52868	Normal
SLC6A16	1.02938e-06	5.12071e-07	-1.52783	Normal
RP11-529H2.2	6.13684e-05	3.73098e-05	-1.52718	Normal
RP11-666G4.1	1.621e-05	9.223e-06	-1.5251	Normal
CCDC69	2.39884e-09	8.78892e-10	-1.52499	Normal
BHLHA9	7.16376e-05	4.39244e-05	-1.52409	Normal
ZYG11A	0.00158138	0.0011285	-1.52327	Normal
RP11-104J23.2	4.04324e-05	2.40288e-05	-1.52322	Normal
PALMD	8.72847e-05	5.40457e-05	-1.52253	Normal
UBXN10	0.000139451	8.84921e-05	-1.52098	Normal
ASS1P7	5.23671e-07	2.50943e-07	-1.51967	Normal
HAGH	1.64872e-12	3.85454e-13	-1.51954	Normal
MLIP-AS1	1.99695e-08	8.16237e-09	-1.51757	Normal
RP11-157P1.5	8.00906e-05	4.9377e-05	-1.51708	Normal
NUDT7	3.22352e-10	1.06014e-10	-1.51638	Normal
AMT	7.97607e-09	3.11137e-09	-1.51471	Normal
VIPR1	0.00233686	0.00169863	-1.51325	Normal
SLC25A13	1.65187e-11	4.51637e-12	-1.51203	Normal
CERS4	5.35142e-05	3.23015e-05	-1.51151	Normal
CAPZA3	8.17418e-05	5.0449e-05	-1.5096	Normal
PPP2R1B	2.07865e-11	5.75664e-12	-1.50816	Normal
TM7SF2	1.04608e-06	5.20623e-07	-1.50683	Normal
SNORA16	8.37091e-10	2.90721e-10	-1.50427	Normal
RP11-736K20.6	6.42382e-05	3.91669e-05	-1.50331	Normal
ZIC4	0.0101005	0.00786453	-1.50053	Normal
TBX3	4.21446e-05	2.51117e-05	-1.50002	Normal
GCAT	8.85174e-09	3.46611e-09	-1.49952	Normal
ACOT1	5.87006e-10	1.99606e-10	-1.4984	Normal
RFPL1	0.000299057	0.000196863	-1.49784	Normal
CHCHD4P3	7.37416e-07	3.59992e-07	-1.49604	Normal
MTCO1P3	8.81453e-06	4.86912e-06	-1.4958	Normal
ALDH7A1	3.49739e-11	1.0009e-11	-1.4955	Normal
CYP7B1	0.00120374	0.000846173	-1.49311	Normal
RHOB	3.04921e-07	1.42343e-07	-1.49194	Normal
ALDH1B1	4.96399e-06	2.66408e-06	-1.49156	Normal
ALDH7A1P1	5.754e-08	2.47311e-08	-1.48768	Normal
HBB	0.000338223	0.000223863	-1.48752	Normal
RP11-337C18.4	3.02483e-08	1.26244e-08	-1.4869	Normal
RORA	1.87019e-06	9.56828e-07	-1.4857	Normal
DDTL	1.33634e-10	4.16856e-11	-1.48492	Normal
RP11-139J15.7	5.1159e-08	2.18719e-08	-1.48476	Normal
AC016682.1	9.8012e-10	3.43113e-10	-1.48373	Normal
DTX1	1.33225e-06	6.70438e-07	-1.48294	Normal
RP11-436I9.6	0.000131595	8.32894e-05	-1.4811	Normal
FRRS1	0.00011057	6.9347e-05	-1.47808	Normal
SLC26A3	0.00887979	0.00686712	-1.47778	Normal
CYP4Z1	0.000354829	0.000235358	-1.47727	Normal
FREM2	0.0321942	0.0265245	-1.47676	Normal
C10orf32-ASMT	2.20626e-06	1.13853e-06	-1.47557	Normal
SMIM14	5.18355e-13	1.1191e-13	-1.47471	Normal
ANGPTL6	7.51348e-11	2.26899e-11	-1.47363	Normal
MTND6P21	5.79868e-06	3.13348e-06	-1.47294	Normal
RP11-626E13.1	4.72374e-05	2.83053e-05	-1.4707	Normal
RP11-439L18.3	7.55897e-05	4.64649e-05	-1.47042	Normal
LCE2D	8.84931e-08	3.88443e-08	-1.46985	Normal
RP11-57H12.2	6.68933e-06	3.64327e-06	-1.46879	Normal
ESPN	2.65945e-05	1.54792e-05	-1.46829	Normal
PCOLCE2	0.00132912	0.000939136	-1.46695	Normal
RP11-319F12.2	0.00405761	0.00302767	-1.46665	Normal
KIAA0922	6.64185e-08	2.87423e-08	-1.46494	Normal
RP11-499P20.2	8.63631e-08	3.78466e-08	-1.46467	Normal
SLC9B2	6.59118e-09	2.5459e-09	-1.46412	Normal
RPS4XP5	2.63098e-06	1.36926e-06	-1.46214	Normal
RP11-71E19.2	2.41606e-07	1.1139e-07	-1.46155	Normal
RP11-484N16.1	0.000673459	0.000460468	-1.46043	Normal
HM13-AS1	3.03637e-06	1.59147e-06	-1.45809	Normal
BACH2	0.000138069	8.75693e-05	-1.45799	Normal
RP11-240L7.4	0.000126967	8.02098e-05	-1.45779	Normal
GRB14	0.00025398	0.000165731	-1.45672	Normal
NGFR	0.000878413	0.00060881	-1.45656	Normal
GLOD5	0.00235535	0.0017127	-1.45344	Normal
FBXW11P1	8.97325e-06	4.96154e-06	-1.45091	Normal
RNU1-75P	2.82961e-09	1.04662e-09	-1.44991	Normal
AC015933.2	0.00459781	0.0034517	-1.44974	Normal
MRC1L1	2.50764e-05	1.45501e-05	-1.44894	Normal
SELENBP1	0.000356292	0.000236387	-1.44507	Normal
SUCLG2P2	1.31721e-05	7.41758e-06	-1.44439	Normal
HSD17B4	6.75121e-11	2.02349e-11	-1.44351	Normal
SLC16A1	0.000340369	0.000225328	-1.44219	Normal
2020-03-01	4.50353e-10	1.50713e-10	-1.44035	Normal
LINC00907	0.0215519	0.0174056	-1.43862	Normal
DLG2	6.19981e-05	3.77192e-05	-1.43786	Normal
CTD-3076O17.1	8.17799e-05	5.04752e-05	-1.43564	Normal
RP11-264M12.2	4.71306e-10	1.58004e-10	-1.43382	Normal
CLEC4GP1	0.000233787	0.000152053	-1.43335	Normal
RP5-836J3.1	6.1926e-05	3.76733e-05	-1.43157	Normal
ACY3	6.90938e-06	3.76995e-06	-1.43135	Normal
ACER1	8.22805e-05	5.08032e-05	-1.42799	Normal
ADH7	3.74877e-05	2.21946e-05	-1.42737	Normal
CTD-2031P19.5	0.00239433	0.00174215	-1.42677	Normal
AIG1	4.64876e-14	8.23756e-15	-1.42255	Normal
GPR126	0.000609567	0.00041469	-1.42193	Normal
JAKMIP2	5.03211e-05	3.02611e-05	-1.42073	Normal
RP5-983L19.2	9.76206e-07	4.83881e-07	-1.42056	Normal
CDHR2	0.000650009	0.000443619	-1.41893	Normal
NUDT6	2.23154e-10	7.18574e-11	-1.41792	Normal
ALAD	1.47443e-09	5.27403e-10	-1.41178	Normal
ABHD14A-ACY1	3.35793e-09	1.25235e-09	-1.41156	Normal
ALLC	0.000385167	0.000256409	-1.41128	Normal
SFXN5	1.10568e-10	3.41255e-11	-1.41011	Normal
ID2	3.46093e-06	1.82713e-06	-1.40981	Normal
SORL1	1.23619e-06	6.19931e-07	-1.40912	Normal
ST3GAL1	1.37363e-05	7.75115e-06	-1.4063	Normal
DNAJB3	0.000179087	0.000114933	-1.40598	Normal
PSD3	9.76446e-05	6.08215e-05	-1.40563	Normal
HSDL2	3.0986e-09	1.15144e-09	-1.40522	Normal
MT-TE	7.71202e-05	4.74668e-05	-1.40446	Normal
RHEBP1	1.17943e-07	5.24683e-08	-1.40326	Normal
TCEA3	1.04894e-06	5.22116e-07	-1.40274	Normal
RP11-109A6.2	2.06063e-06	1.05936e-06	-1.40143	Normal
FAM149A	0.00150039	0.00106728	-1.40031	Normal
AC005484.5	3.98387e-06	2.11873e-06	-1.39893	Normal
OSTN	3.22677e-05	1.8956e-05	-1.39887	Normal
SLC2A4	0.000251925	0.000164357	-1.39577	Normal
CD300LG	0.00100497	0.000700638	-1.39494	Normal
RP11-341G23.4	5.28576e-06	2.84549e-06	-1.39371	Normal
ITGAD	0.00239528	0.00174292	-1.39337	Normal
NRG1	0.0359893	0.0298283	-1.39274	Normal
ZGPAT	2.89887e-11	8.18608e-12	-1.39131	Normal
LY75	0.000125276	7.90753e-05	-1.39093	Normal
RP1-53C18.3	8.84597e-06	4.88853e-06	-1.39017	Normal
FOXO1	8.34377e-07	4.10108e-07	-1.38988	Normal
CMYA5	0.000885739	0.000614092	-1.38974	Normal
AQP7P3	0.00017869	0.000114667	-1.3896	Normal
RGSL1	2.36882e-06	1.22664e-06	-1.38868	Normal
SMIM2	1.39685e-06	7.0456e-07	-1.38699	Normal
CTCFL	2.92565e-05	1.7103e-05	-1.38676	Normal
PLA1A	0.000176064	0.000112877	-1.38624	Normal
MYO1B	1.24694e-07	5.56158e-08	-1.38544	Normal
TTC38	1.09148e-09	3.84295e-10	-1.38249	Normal
RP1-27K12.2	0.0094762	0.00735338	-1.38234	Normal
METTL7B	1.19362e-06	5.97756e-07	-1.38184	Normal
RP11-175P13.2	3.01684e-05	1.7661e-05	-1.38138	Normal
HGF	0.000267693	0.000175192	-1.38128	Normal
TM4SF5	0.00100948	0.000704081	-1.37965	Normal
RP11-283I3.4	2.85974e-07	1.33045e-07	-1.37923	Normal
AMACR	1.17347e-05	6.57016e-06	-1.37744	Normal
UGP2	5.3361e-10	1.80337e-10	-1.37721	Normal
CYB5P4	8.22175e-09	3.21047e-09	-1.37361	Normal
AC079354.1	6.11999e-07	2.95614e-07	-1.37307	Normal
RP11-789C1.2	0.000726091	0.000498372	-1.37306	Normal
CXCL12	0.000419794	0.000280528	-1.37285	Normal
CSAD	9.79365e-08	4.32159e-08	-1.37166	Normal
MTND4P24	2.03281e-05	1.1701e-05	-1.37048	Normal
ACY1	6.28937e-09	2.42351e-09	-1.37044	Normal
NLRP6	0.00179826	0.00129152	-1.36771	Normal
RP11-320M16.1	6.45793e-06	3.51041e-06	-1.3673	Normal
PCDH9	9.57632e-05	5.95808e-05	-1.3661	Normal
RP11-109D9.4	3.77595e-07	1.78026e-07	-1.36583	Normal
2020-03-07	2.3199e-10	7.48942e-11	-1.36506	Normal
AL021068.1	0.000256197	0.000167228	-1.36438	Normal
CALR4P	0.00019293	0.000124309	-1.36306	Normal
ABCA1	8.58674e-07	4.22901e-07	-1.36173	Normal
RP11-1084J3.4	1.37155e-05	7.73849e-06	-1.35629	Normal
AC007182.6	0.00122864	0.000864365	-1.35601	Normal
RP11-80H5.5	0.000435438	0.000291629	-1.35562	Normal
HSD3B1	0.00151711	0.00107985	-1.35501	Normal
RXRG	0.000903933	0.000627363	-1.35467	Normal
RP11-120M18.5	0.000176098	0.000112904	-1.35262	Normal
CTD-2036J7.1	4.6067e-05	2.75675e-05	-1.35093	Normal
ABCA9-AS1	0.000352367	0.000233655	-1.35087	Normal
ATP11C	1.86279e-08	7.5882e-09	-1.35054	Normal
THRB	0.000476042	0.000320018	-1.34611	Normal
CTD-3199J23.4	0.000659743	0.000450633	-1.34569	Normal
A2MP1	0.0030962	0.00228269	-1.34255	Normal
CDC37L1	3.44335e-10	1.13596e-10	-1.34249	Normal
RP11-434H6.6	2.90689e-07	1.35315e-07	-1.34238	Normal
CTD-2545H1.2	0.000520495	0.000351362	-1.34202	Normal
HMGCLL1	0.00272822	0.0019996	-1.342	Normal
CDH2	0.00907078	0.00702171	-1.34122	Normal
RP5-837O21.4	7.05058e-05	4.31932e-05	-1.34068	Normal
ASS1P6	5.83413e-08	2.50986e-08	-1.33964	Normal
OR7E29P	9.90599e-06	5.50573e-06	-1.33941	Normal
RP11-531A21.2	0.000149329	9.50561e-05	-1.33717	Normal
ACOX1	9.1692e-12	2.40461e-12	-1.33615	Normal
C1orf115	3.36235e-09	1.25411e-09	-1.33445	Normal
RP11-311H10.7	2.63014e-08	1.08773e-08	-1.33391	Normal
AC012499.1	6.45758e-05	3.93813e-05	-1.33367	Normal
C11orf54	7.60259e-07	3.71921e-07	-1.33323	Normal
RP11-701P16.1	0.000265123	0.000173388	-1.33306	Normal
MYOM1	0.003339	0.00246963	-1.33231	Normal
SLC38A2	3.82576e-07	1.80451e-07	-1.33227	Normal
HMGN2P47	0.000284737	0.000186979	-1.33182	Normal
SLC25A48	0.00382853	0.00284928	-1.32809	Normal
AK4	5.66526e-05	3.42856e-05	-1.32545	Normal
RP11-510H23.1	0.000102627	6.4108e-05	-1.325	Normal
RFPL4A	0.00011333	7.1187e-05	-1.32482	Normal
ANKRD55	0.00246492	0.00179628	-1.32468	Normal
LRRC31	0.0201364	0.0162106	-1.32458	Normal
KRT18P34	0.000211464	0.000136864	-1.32387	Normal
TMC3	0.00126761	0.000893201	-1.3227	Normal
RP11-380P13.1	0.000986191	0.000687123	-1.32163	Normal
FOSB	0.0169165	0.0135045	-1.32057	Normal
NLRP11	0.00514347	0.00388172	-1.3205	Normal
KRT16P1	0.000841749	0.000581954	-1.31989	Normal
KCNJ10	5.59062e-05	3.38191e-05	-1.31979	Normal
AGL	1.35502e-08	5.42761e-09	-1.31977	Normal
RP11-63P12.7	0.000189878	0.000122222	-1.31976	Normal
RP1-28H20.3	2.57151e-05	1.49427e-05	-1.31921	Normal
IGFBP2	0.00386965	0.00288154	-1.31737	Normal
CYP2G1P	2.94911e-05	1.72499e-05	-1.31701	Normal
ASL	2.36841e-08	9.75499e-09	-1.31697	Normal
CD4	5.99542e-06	3.24593e-06	-1.31654	Normal
RP1-127D3.4	0.000252962	0.000165058	-1.31478	Normal
CTC-479C5.17	8.50864e-09	3.32699e-09	-1.3146	Normal
RP11-883G14.2	3.97894e-07	1.87938e-07	-1.31285	Normal
RP11-71E19.1	0.00251226	0.00183335	-1.31221	Normal
RP11-2N1.2	2.03665e-05	1.17238e-05	-1.31082	Normal
UPP2-IT1	0.000199041	0.00012841	-1.31074	Normal
ANO1	0.000320544	0.000211622	-1.31	Normal
CISH	4.46569e-05	2.6678e-05	-1.30917	Normal
CACNB2	7.95808e-06	4.37211e-06	-1.30905	Normal
IGFBP4	7.3823e-08	3.21057e-08	-1.30844	Normal
AC003991.3	0.00276694	0.0020298	-1.3083	Normal
SRD5A1	5.23111e-10	1.76529e-10	-1.30694	Normal
RP11-345L23.1	0.000427243	0.000285887	-1.3067	Normal
TMEM27	0.0266223	0.0217133	-1.30621	Normal
RP11-135A1.3	4.94957e-05	2.97435e-05	-1.30473	Normal
RP11-231C14.6	0.000108588	6.80468e-05	-1.30424	Normal
LUCAT1	0.000675598	0.000462042	-1.30267	Normal
CTC-498J12.1	0.000567127	0.000384526	-1.29962	Normal
RP11-672A2.1	2.21954e-05	1.28183e-05	-1.29808	Normal
PPARA	9.63796e-08	4.24747e-08	-1.29719	Normal
DPPA4	3.75524e-05	2.22341e-05	-1.29685	Normal
CBLN4	0.000659063	0.000450081	-1.29654	Normal
RP11-552F3.13	9.39446e-10	3.28006e-10	-1.29542	Normal
ATOH7	4.3888e-05	2.61925e-05	-1.29488	Normal
IVD	4.64998e-11	1.35717e-11	-1.29484	Normal
SHMT1P1	9.22234e-05	5.72651e-05	-1.29427	Normal
LINC00870	0.000905639	0.000628667	-1.29298	Normal
ALDH3A2	1.96993e-07	8.99373e-08	-1.29018	Normal
MTND5P11	1.4062e-08	5.63909e-09	-1.2889	Normal
FNDC4	0.000491835	0.000331154	-1.28817	Normal
CD160	0.000283465	0.000186094	-1.28796	Normal
SCARB1	1.97467e-06	1.01257e-06	-1.28773	Normal
PAPSS2	1.05952e-06	5.27729e-07	-1.2867	Normal
RP11-468N14.4	1.03248e-05	5.74707e-06	-1.28638	Normal
RP11-10O22.1	3.58778e-09	1.34234e-09	-1.28597	Normal
ZBTB25	2.47266e-11	6.92212e-12	-1.28498	Normal
SLC16A13	0.000111572	7.00201e-05	-1.28316	Normal
MIR1295A	9.39609e-07	4.64375e-07	-1.28257	Normal
CTC-296K1.4	0.000214935	0.000139252	-1.28139	Normal
RIC3	0.00822883	0.00634143	-1.28139	Normal
RP11-44K6.3	3.95226e-05	2.3462e-05	-1.2802	Normal
C2orf72	0.00118907	0.000835228	-1.27962	Normal
SLC9A3R2	1.89664e-09	6.87505e-10	-1.27937	Normal
MSRA	8.00723e-10	2.77469e-10	-1.2773	Normal
RP11-701P16.2	4.17975e-05	2.48869e-05	-1.27663	Normal
C11orf85	0.00465143	0.0034941	-1.27466	Normal
SCUBE1	0.00137813	0.000975626	-1.27315	Normal
ZNF648	0.00206798	0.00149432	-1.27141	Normal
CTB-186H2.2	1.9904e-06	1.02122e-06	-1.27132	Normal
TTLL2	0.00306286	0.00225689	-1.27125	Normal
P2RY12	0.00147274	0.00104626	-1.2703	Normal
AC098617.1	0.00152026	0.00108222	-1.27	Normal
RP11-41O4.1	0.000456665	0.000306569	-1.26976	Normal
MEGF10	0.00485397	0.00365346	-1.26831	Normal
RP1-240K6.3	4.17719e-06	2.22651e-06	-1.26644	Normal
RP11-474I16.8	1.44207e-07	6.47428e-08	-1.26618	Normal
RP11-247A12.1	2.22594e-07	1.02243e-07	-1.26596	Normal
COL18A1	2.77741e-07	1.28939e-07	-1.26508	Normal
PADI4	0.00148571	0.00105606	-1.26463	Normal
CYP3A5	0.000129436	8.1859e-05	-1.26424	Normal
TOP1P1	2.28968e-05	1.32385e-05	-1.26065	Normal
NAV2-AS5	4.15276e-06	2.21308e-06	-1.26053	Normal
AC007319.1	0.000707176	0.000484526	-1.25935	Normal
RP11-250B2.3	4.98115e-05	2.99382e-05	-1.25748	Normal
GUCA2B	0.0216618	0.0174994	-1.25707	Normal
PGM1	2.02114e-10	6.46019e-11	-1.25426	Normal
RP11-30P6.6	0.0442978	0.0370538	-1.25406	Normal
MRC1	2.85406e-05	1.66647e-05	-1.25372	Normal
GS1-122H1.2	5.24962e-05	3.1654e-05	-1.2533	Normal
CTB-36O1.7	3.24759e-06	1.70936e-06	-1.25216	Normal
RP4-798A17.5	3.18728e-05	1.87061e-05	-1.25073	Normal
HBA2	0.00147708	0.00104958	-1.24864	Normal
RAD51AP2	0.00091771	0.000637471	-1.24843	Normal
HADH	6.47293e-09	2.49809e-09	-1.2479	Normal
RP4-539M6.21	4.84109e-05	2.9066e-05	-1.24736	Normal
HBA1	0.0015371	0.00109523	-1.2471	Normal
CD244	5.78179e-05	3.50405e-05	-1.2461	Normal
RP11-475J5.5	6.64659e-05	4.06107e-05	-1.24523	Normal
ARL5B-AS1	4.50987e-06	2.41009e-06	-1.24327	Normal
RP1-60O19.1	0.0167025	0.0133253	-1.24273	Normal
MAOA	6.43288e-06	3.49594e-06	-1.24198	Normal
RP11-963H4.3	0.000693545	0.000474774	-1.24135	Normal
SAT2	1.50252e-06	7.60189e-07	-1.24079	Normal
ADAMTS13	5.09381e-08	2.17741e-08	-1.23964	Normal
RP4-539M6.14	0.0206603	0.0166535	-1.23929	Normal
ACO1	7.39974e-12	1.91028e-12	-1.23898	Normal
C8orf4	0.000909243	0.000631379	-1.23884	Normal
AP000472.3	7.60586e-10	2.62619e-10	-1.23832	Normal
RP11-170N16.3	0.000646921	0.000441426	-1.23556	Normal
MOGAT1	0.0049118	0.00369942	-1.23457	Normal
SMIM2-AS1	3.7126e-06	1.96674e-06	-1.23405	Normal
RP3-483K16.4	0.00030375	0.000200113	-1.2288	Normal
PNMA6A	0.00131833	0.000930903	-1.22779	Normal
USP2	0.000379736	0.000252606	-1.22686	Normal
ACOT2	2.7846e-07	1.29292e-07	-1.22401	Normal
DPPA2P4	3.04796e-05	1.78482e-05	-1.22346	Normal
GRAMD4P7	0.000117005	7.3642e-05	-1.22314	Normal
CTSF	0.000120696	7.60729e-05	-1.2226	Normal
PTGES3P2	0.00216057	0.00156429	-1.2219	Normal
SLAIN1	0.00783472	0.00602348	-1.22154	Normal
SLC25A25	6.97245e-05	4.26915e-05	-1.22114	Normal
RP11-324O2.3	0.00646302	0.00492451	-1.2211	Normal
AC068533.7	1.59239e-07	7.18804e-08	-1.22044	Normal
METTL7AP1	7.14506e-08	3.10167e-08	-1.22026	Normal
CD1D	9.74448e-05	6.06907e-05	-1.22012	Normal
GOT2P2	5.70145e-05	3.45253e-05	-1.21966	Normal
SULT1B1	0.00339822	0.00251568	-1.21939	Normal
CTC-367F4.1	1.87098e-06	9.57298e-07	-1.2193	Normal
ZCCHC24	2.1934e-07	1.00625e-07	-1.21919	Normal
S100A12	0.00178524	0.00128158	-1.21857	Normal
SUGCT	0.00050578	0.000340944	-1.21846	Normal
RP11-554A11.6	0.00611115	0.00464611	-1.21602	Normal
RP11-655B23.1	1.11743e-06	5.57754e-07	-1.21532	Normal
CCDC158	0.0015753	0.0011239	-1.21201	Normal
CCRN4L	6.18027e-05	3.75942e-05	-1.21187	Normal
NNT	5.03394e-05	3.02738e-05	-1.21162	Normal
KCNJ4	0.0138674	0.0109724	-1.21072	Normal
ASS1P1	0.000229861	0.000149393	-1.20959	Normal
RP4-604G5.3	6.50797e-06	3.53955e-06	-1.20777	Normal
BTD	1.81175e-09	6.547e-10	-1.20673	Normal
TBL1Y	0.00364688	0.00270831	-1.2054	Normal
FAM35DP	6.34509e-05	3.86513e-05	-1.20417	Normal
RNU6-1189P	4.36343e-06	2.32924e-06	-1.20387	Normal
AP003471.1	7.93524e-06	4.35773e-06	-1.20384	Normal
AKR7A2P1	0.000184406	0.000118517	-1.2038	Normal
ADSSL1	6.16383e-06	3.34179e-06	-1.20296	Normal
RLIMP1	0.00178862	0.00128412	-1.20216	Normal
SLC31A1	1.33595e-09	4.75221e-10	-1.20168	Normal
MTND5P13	2.1859e-05	1.26183e-05	-1.2006	Normal
PGRMC1	8.92195e-12	2.33683e-12	-1.19881	Normal
PDZRN4	0.012533	0.00986569	-1.19876	Normal
CTD-2540B15.7	0.00646439	0.00492577	-1.19866	Normal
RP11-505K9.4	2.887e-07	1.34361e-07	-1.19788	Normal
GCSH	4.19274e-09	1.58197e-09	-1.19779	Normal
AC114812.9	0.000429869	0.000287729	-1.19766	Normal
RP11-114N19.3	0.000181003	0.00011624	-1.19705	Normal
TRMT112P4	0.00239297	0.00174108	-1.19568	Normal
MBNL3	0.000279099	0.000183071	-1.1945	Normal
LDLRAD4-AS1	0.000660404	0.000451106	-1.19436	Normal
KAT2B	5.88048e-06	3.18041e-06	-1.19233	Normal
C1orf173	0.0265198	0.0216262	-1.19193	Normal
RP11-303E16.8	2.44056e-10	7.90234e-11	-1.19162	Normal
RP11-118B22.4	0.0013176	0.000930343	-1.19113	Normal
ELOVL6	9.81945e-05	6.11778e-05	-1.18939	Normal
LYRM5	6.34445e-09	2.44578e-09	-1.18531	Normal
RP11-503E24.3	0.000327442	0.00021636	-1.18465	Normal
RPL39P40	0.00113653	0.000796825	-1.18336	Normal
LA16c-429E7.1	0.000111106	6.96941e-05	-1.18333	Normal
SPTLC3	0.00125624	0.000884566	-1.18324	Normal
MTATP8P1	1.23139e-05	6.91151e-06	-1.18102	Normal
SEPSECS	1.72778e-06	8.80489e-07	-1.18091	Normal
MT-ATP8	1.20659e-05	6.76553e-06	-1.18029	Normal
GABARAPL1	1.13e-05	6.31483e-06	-1.1799	Normal
RP11-568A7.1	0.00198202	0.00142945	-1.17886	Normal
RND3	0.000150595	9.59022e-05	-1.17782	Normal
LL22NC03-104C7.1	0.000963128	0.000670196	-1.17682	Normal
LCN12	8.74111e-06	4.82568e-06	-1.1764	Normal
RP11-474J18.1	0.00260911	0.00190756	-1.17633	Normal
MT-ND5	7.47188e-08	3.25291e-08	-1.17538	Normal
ZNF542	0.000950674	0.000661216	-1.17501	Normal
SMARCA1	0.00111279	0.0007795	-1.17501	Normal
RP11-1260E13.4	0.000524052	0.00035397	-1.17435	Normal
STEAP4	0.00730985	0.00560426	-1.17418	Normal
NDUFA6-AS1	0.00010736	6.72415e-05	-1.17273	Normal
LRP1B	0.0178684	0.0142974	-1.17258	Normal
RP5-1021I20.2	0.00158986	0.00113497	-1.17228	Normal
ARSE	0.000175284	0.000112365	-1.17221	Normal
CLRN1-AS1	0.00131439	0.00092786	-1.17186	Normal
RP1-27K12.4	0.000214429	0.000138889	-1.17076	Normal
MIR4651	5.15392e-08	2.20481e-08	-1.16955	Normal
SLC16A11	0.0106247	0.00829439	-1.16916	Normal
PQLC1	5.66409e-08	2.43278e-08	-1.16867	Normal
ZNF582-AS1	0.00280723	0.00206019	-1.16834	Normal
SOD1	1.41763e-09	5.06008e-10	-1.16657	Normal
AC005077.12	0.00100684	0.000702077	-1.16644	Normal
FGF14-AS2	9.66795e-05	6.01853e-05	-1.16602	Normal
C10orf105	0.000490969	0.000330522	-1.16451	Normal
SOWAHB	0.000755247	0.000519806	-1.16432	Normal
CTB-43E15.1	4.13827e-05	2.46249e-05	-1.16354	Normal
RP11-472F14.4	1.32146e-06	6.64656e-07	-1.16241	Normal
ANKRD20A7P	0.0139418	0.011035	-1.16226	Normal
PDE2A	5.7909e-06	3.1289e-06	-1.16106	Normal
RD3L	0.000584035	0.000396588	-1.15978	Normal
RP11-474D1.3	0.00183994	0.00132298	-1.15842	Normal
AC004012.1	0.00090216	0.000626043	-1.15639	Normal
AC005077.7	0.000127609	8.06359e-05	-1.15626	Normal
RP11-521L9.2	0.000472298	0.00031736	-1.15556	Normal
SNTB1	2.173e-05	1.25395e-05	-1.15455	Normal
MTATP8P2	7.57156e-05	4.65473e-05	-1.15453	Normal
AC009299.3	0.00769804	0.00591535	-1.15426	Normal
RND1	0.00404784	0.00301984	-1.1542	Normal
PDXP	3.85425e-06	2.04587e-06	-1.15399	Normal
CYP4F24P	0.00723555	0.00554444	-1.15354	Normal
DLC1	4.11415e-06	2.19087e-06	-1.15186	Normal
DAAM2	9.11971e-06	5.04643e-06	-1.14934	Normal
AC019181.2	0.00120493	0.000847125	-1.14686	Normal
ASS1P5	5.84387e-05	3.54341e-05	-1.14269	Normal
CYP2C58P	1.60763e-05	9.14374e-06	-1.14256	Normal
FAM13A-AS1	0.000573948	0.000389397	-1.14077	Normal
DSCAM	0.00893708	0.00691319	-1.14072	Normal
XXbac-B444P24.10	0.00233334	0.00169593	-1.14026	Normal
RP4-639F20.1	0.000449914	0.000301785	-1.14006	Normal
GUCY2EP	0.00112658	0.000789513	-1.13798	Normal
MTND6P3	0.0398309	0.0331516	-1.13651	Normal
FGF2	6.11402e-06	3.31398e-06	-1.13621	Normal
RP11-250B2.5	0.00131931	0.000931688	-1.136	Normal
RP11-428F8.2	8.56853e-05	5.3013e-05	-1.13554	Normal
GSTM1	0.169366	0.151478	-1.13477	Normal
PNMA6C	0.00823354	0.0063456	-1.13349	Normal
NAMPT	3.77885e-05	2.23839e-05	-1.13191	Normal
RP11-104J23.1	0.0189125	0.0151822	-1.13185	Normal
RP5-871G17.5	6.32475e-05	3.85211e-05	-1.13154	Normal
CTD-2024P10.2	0.000512073	0.000345423	-1.13144	Normal
RP11-53I6.2	0.0006156	0.000418977	-1.13117	Normal
RASGEF1B	1.23005e-05	6.9032e-06	-1.13068	Normal
GJB2	0.00109095	0.00076361	-1.13014	Normal
MT-ND6	1.28051e-05	7.19865e-06	-1.12947	Normal
TP53INP1	0.00256692	0.00187536	-1.12864	Normal
RP11-329A14.1	0.000362722	0.000240881	-1.12842	Normal
IL33	0.0072458	0.00555277	-1.12779	Normal
GCSHP5	1.16468e-08	4.62825e-09	-1.12741	Normal
SLC17A8	0.0045571	0.00341933	-1.12705	Normal
DOCK9-AS1	4.14084e-06	2.20632e-06	-1.12688	Normal
SDPR	0.000926982	0.000644217	-1.12612	Normal
PWRN1	0.00414725	0.00309839	-1.12362	Normal
AC114812.10	0.00188012	0.00135292	-1.12334	Normal
SERPINA9	0.00247369	0.001803	-1.12285	Normal
CTD-2104P17.1	0.000668527	0.00045692	-1.1226	Normal
SYNE1	4.05522e-05	2.4104e-05	-1.12142	Normal
MTND6P4	8.42532e-06	4.64439e-06	-1.12074	Normal
PLSCR4	0.000925662	0.000643208	-1.12064	Normal
CTB-43E15.2	0.0050299	0.00379202	-1.11935	Normal
CCT8P1	6.73685e-06	3.6703e-06	-1.11917	Normal
AC002398.5	0.000896268	0.000621659	-1.11818	Normal
AL133247.3	2.79918e-07	1.30033e-07	-1.11814	Normal
SEC16B	9.39567e-05	5.83972e-05	-1.11558	Normal
TSHR	0.00362092	0.00268783	-1.11436	Normal
RP11-124N2.1	4.96384e-06	2.66384e-06	-1.11361	Normal
RP11-372E1.7	0.00105038	0.000734201	-1.11272	Normal
EDNRB	0.00150444	0.00107036	-1.11271	Normal
LHPP	2.91675e-07	1.35803e-07	-1.1122	Normal
ADK	5.23743e-10	1.7676e-10	-1.11162	Normal
EMR1	0.0114956	0.00900994	-1.11077	Normal
RP11-399D6.2	0.0206923	0.0166807	-1.11073	Normal
GP5	0.00503055	0.00379268	-1.11035	Normal
RP11-475J5.11	0.0158494	0.0126133	-1.10916	Normal
DAK	1.82323e-06	9.31359e-07	-1.1087	Normal
LINC00365	0.00453508	0.00340206	-1.10674	Normal
SLC25A27	0.00509033	0.00383943	-1.10655	Normal
2020-03-02	7.44243e-08	3.23812e-08	-1.10599	Normal
TNFSF14	0.0147337	0.011688	-1.1059	Normal
NLGN4X	0.00370749	0.00275491	-1.10559	Normal
GREB1	0.000973691	0.000677836	-1.10476	Normal
STRADB	4.68019e-05	2.80227e-05	-1.1044	Normal
SLC39A8	9.5512e-06	5.30002e-06	-1.10372	Normal
TTBK1	0.00746464	0.00572762	-1.10201	Normal
SLC30A1	4.87329e-07	2.32739e-07	-1.10059	Normal
FOLR2	0.000650256	0.000443809	-1.10022	Normal
RP11-886H22.1	2.8381e-05	1.65678e-05	-1.09805	Normal
SLC17A4	0.0793015	0.0681975	-1.09739	Normal
RP11-733O18.1	0.00247869	0.00180705	-1.09693	Normal
RP11-468E2.6	1.66479e-07	7.53244e-08	-1.09518	Normal
FN1	0.000670257	0.00045819	-1.09481	Normal
PCOLCE-AS1	0.000373817	0.000248483	-1.09348	Normal
DUSP10	4.96019e-06	2.66155e-06	-1.09308	Normal
RP11-685B14.3	0.00292573	0.00215189	-1.09265	Normal
GALP	0.0054665	0.00413543	-1.09256	Normal
AK4P1	0.00230364	0.0016732	-1.09226	Normal
IL4I1	7.85242e-05	4.83699e-05	-1.09149	Normal
RP11-809N8.5	0.00863275	0.00666667	-1.09131	Normal
ISOC1	1.74031e-08	7.06571e-09	-1.0905	Normal
RP5-875H18.4	0.00152042	0.00108243	-1.09029	Normal
RP11-94I2.1	4.99873e-05	3.00532e-05	-1.08966	Normal
NANOGP6	0.000522841	0.000353066	-1.08884	Normal
USP30-AS1	0.000412652	0.000275592	-1.08763	Normal
RP11-1267H10.3	0.000179829	0.000115417	-1.0871	Normal
[truncated: 28,290 more rows]
