# Supplementary material for: LncRNA MNX1-AS1 promotes progression of intrahepatic cholangiocarcinoma through the MNX1/Hippo axis
Source: Cell Death Dis. 2020 Oct 22;11(10):894. doi: 10.1038/s41419-020-03029-0 (PMC7581777; doi:10.1038/s41419-020-03029-0)
Supplement: Supplementary file 6 — Table-S4. The results of ChIP-seq of MNX1. [file 41419_2020_3029_MOESM6_ESM.xlsx]

## Sheet: MNX1 ChIP
Symbol	Chr	TSS_Start	TTS_End	Strand	Chr:Start-End	Length	Summit_position	TagCounts_in_peak	-10*LOG(p-value)	Fold_enrichment	FDR(%)	Peak_Classification	Peak_to_TSS
MIR453	chr12	109735618	109735700	+	chr12:109733593-109734508	916	374	35	175.4	6503.29	100	promoter	-1568
MIR382	chr12	109733770	109733846	+	chr12:109733593-109734508	916	374	35	175.4	6503.29	100	promoter	280
MIR134	chr12	109734138	109734209	+	chr12:109733593-109734508	916	374	35	175.4	6503.29	100	promoter	-88
MIR668	chr12	109734731	109734797	+	chr12:109733593-109734508	916	374	35	175.4	6503.29	100	promoter	-681
MIR485	chr12	109734901	109734974	+	chr12:109733593-109734508	916	374	35	175.4	6503.29	100	promoter	-851
MIRG	chr12	109734980	109749457	+	chr12:109733593-109734508	916	374	35	175.4	6503.29	100	promoter	-930
OLFR1425	chr19	12074630	12073694	-	chr19:12073929-12074591	663	338	20	98.49	6069.74	100	promoter	371
MIR6910	chr10	79862586	79862652	+	chr10:79863167-79863833	667	180	15	71.22	5636.19	100	promoter	913
SMG8	chr11	87086777	87077731	-	chr11:87085695-87086707	1013	698	20	91.14	5202.63	100	promoter	577
TMSB4X	chrX	167209218	167207093	-	chrX:167207097-167207537	441	256	13	76.61	4769.08	100	promoter	1902
PCDHB19	chr18	37496997	37501711	+	chr18:37498306-37499200	895	715	15	67.4	4769.08	100	promoter	1755
PAPOLB	chr5	142530076	142527739	-	chr5:142528770-142530090	1321	396	20	86.54	4769.08	100	promoter	647
LRRC3C	chr11	98598290	98599586	+	chr11:98598904-98599412	509	271	13	74.74	4335.53	100	promoter	867
EPHA10	chr4	124881784	124917800	+	chr4:124881400-124882033	634	199	13	71.88	4335.53	100	promoter	-68
EPHA10	chr4	124881784	124886508	+	chr4:124881400-124882033	634	199	13	71.88	4335.53	100	promoter	-68
SOCS7	chr11	97362550	97398542	+	chr11:97362773-97363283	511	278	12	74.69	4335.53	100	promoter	477
C130021I20RIK	chr2	33641192	33645663	+	chr2:33639057-33639757	701	506	18	97.52	4335.53	100	promoter	-1786
LMX1B	chr2	33640511	33564535	-	chr2:33639057-33639757	701	506	18	97.52	4335.53	100	promoter	1105
PCDHB4	chr18	37307454	37311173	+	chr18:37308884-37309576	693	179	13	70.73	4335.53	100	promoter	1775
OLFR980	chr9	40007029	40005993	-	chr9:40006288-40006899	612	242	12	72.34	4335.53	100	promoter	436
FZD2	chr11	102604430	102608058	+	chr11:102604397-102606329	1933	756	34	127.77	4335.53	100	promoter	932
OLFR1411	chr1	92596520	92597492	+	chr1:92596685-92597298	614	331	16	72.3	4335.53	100	promoter	471
ZBTB37	chr1	161034259	161017755	-	chr1:161031815-161032819	1005	814	22	91.28	4335.53	100	promoter	1943
OLFR148	chr9	39613568	39614501	+	chr9:39613984-39614420	437	257	10	48.98	3901.98	44.41	promoter	633
ELMO1	chr13	20472989	20608356	+	chr13:20472945-20473423	479	306	10	48.18	3901.98	41.8	promoter	194
IRS1	chr1	82291439	82233104	-	chr1:82288538-82290413	1876	1171	24	104.11	3901.98	100	promoter	1964
OLFR521	chr7	99767163	99768129	+	chr7:99767292-99767830	539	280	10	47.16	3468.42	37.45	promoter	397
OTX1	chr11	22001651	21994763	-	chr11:22002895-22003509	615	373	10	46.01	3468.42	33.08	promoter	-1550
OLFR649	chr7	104190205	104189266	-	chr7:104189479-104190023	545	196	10	47.06	3468.42	36.97	promoter	455
HYAL2	chr9	107569162	107572778	+	chr9:107570044-107570538	495	221	10	47.9	3468.42	40.67	promoter	1128
KRTAP3-2	chr11	99556853	99555822	-	chr11:99556475-99556891	417	196	9	49.38	3468.42	45.79	promoter	171
ABHD16B	chr2	181493205	181494980	+	chr2:181493709-181494282	574	323	10	46.61	3468.42	35.21	promoter	790
TRPC1	chr9	95750358	95705066	-	chr9:95749753-95750355	603	194	9	46.19	3468.42	33.75	promoter	305
TRPC1	chr9	95750358	95705066	-	chr9:95749753-95750355	603	194	9	46.19	3468.42	33.75	promoter	305
CNP	chr11	100575890	100581739	+	chr11:100576446-100576925	480	293	11	48.16	3468.42	41.7	promoter	795
CNP	chr11	100574938	100581739	+	chr11:100576446-100576925	480	293	11	48.16	3468.42	41.7	promoter	1747
NTSR1	chr2	180499975	180544979	+	chr2:180500669-180501025	357	178	8	49.74	3468.42	47.05	promoter	871
UBTF	chr11	102319096	102304562	-	chr11:102319310-102319754	445	306	9	48.82	3468.42	43.84	promoter	-435
UBTF	chr11	102319096	102304562	-	chr11:102319310-102319754	445	306	9	48.82	3468.42	43.84	promoter	-435
UBTF	chr11	102319096	102304562	-	chr11:102319310-102319754	445	306	9	48.82	3468.42	43.84	promoter	-435
ESM1	chr13	113209658	113218104	+	chr13:113209724-113210174	451	174	9	48.7	3468.42	43.27	promoter	290
ADCY8	chr15	64922296	64699034	-	chr15:64920284-64921159	876	661	18	93.66	3468.42	100	promoter	1575
ADCY8	chr15	64922296	64699034	-	chr15:64920284-64921159	876	661	18	93.66	3468.42	100	promoter	1575
ADCY8	chr15	64922296	64699034	-	chr15:64920284-64921159	876	661	18	93.66	3468.42	100	promoter	1575
OLFR522	chr7	140162948	140162009	-	chr7:140162273-140162918	646	448	12	71.64	3468.42	100	promoter	353
FGD1	chrX	151047169	151089686	+	chrX:151047263-151048396	1134	529	13	64.33	3468.42	100	promoter	660
OLFR985	chr9	40128039	40126923	-	chr9:40127239-40127629	391	195	8	49.74	3468.42	47.05	promoter	606
LRRC30	chr17	67632723	67630964	-	chr17:67631730-67632482	753	520	12	69.65	3468.42	100	promoter	618
GM13446	chr2	35558702	35549533	-	chr2:35558234-35558864	631	193	9	45.79	3468.42	32.27	promoter	154
DAB2IP	chr2	35558457	35730994	+	chr2:35558234-35558864	631	193	9	45.79	3468.42	32.27	promoter	91
LMNA	chr3	88503352	88481147	-	chr3:88502807-88503344	538	345	9	47.17	3034.87	37.52	promoter	277
LMNA	chr3	88503352	88483204	-	chr3:88502807-88503344	538	345	9	47.17	3034.87	37.52	promoter	277
MIR137	chr3	118433856	118433929	+	chr3:118433303-118434045	743	475	9	44.38	3034.87	29.6	promoter	-183
KRT25	chr11	99322941	99315843	-	chr11:99322492-99323176	685	189	8	45.08	3034.87	31.04	promoter	108
CNIH2	chr19	5098521	5092867	-	chr19:5100079-5100608	530	338	8	47.3	3034.87	37.98	promoter	-1822
CNIH2	chr19	5098521	5092867	-	chr19:5100079-5100608	530	338	8	47.3	3034.87	37.98	promoter	-1822
RPP25	chr9	57504101	57505447	+	chr9:57504108-57504723	616	447	10	46	3034.87	33.05	promoter	314
9930014A18RIK	chr15	60822964	60831400	+	chr15:60822982-60823780	799	195	15	68.88	3034.87	100	promoter	416
FAM84B	chr15	60825080	60818995	-	chr15:60822982-60823780	799	195	15	68.88	3034.87	100	promoter	1700
FZD9	chr5	135251047	135248937	-	chr5:135249199-135249929	731	249	11	44.52	3034.87	29.92	promoter	1484
MIR7-1	chr13	58392886	58392778	-	chr13:58391833-58392179	347	173	7	49.74	3034.87	47.05	promoter	881
HOXA3	chr6	52213067	52169061	-	chr6:52213057-52213539	483	308	8	48.11	3034.87	41.57	promoter	-230
MIRA	chr6	52215288	52214491	-	chr6:52213057-52213539	483	308	8	48.11	3034.87	41.57	promoter	1991
CACNG2	chr15	78119280	77993622	-	chr15:78118421-78119094	674	448	10	45.22	3034.87	30.57	promoter	523
MSX2	chr13	53472780	53466880	-	chr13:53472384-53473110	727	403	12	70.1	3034.87	100	promoter	34
SLC12A6	chr2	112266313	112363163	+	chr2:112266178-112266653	476	141	8	48.24	3034.87	41.95	promoter	102
HOXC5	chr15	103014007	103017429	+	chr15:103015038-103015434	397	198	7	49.74	3034.87	47.05	promoter	1228
MIR615	chr15	103014909	103015001	+	chr15:103015038-103015434	397	198	7	49.74	3034.87	47.05	promoter	326
RAB39	chr9	53706232	53684109	-	chr9:53705712-53706098	387	193	7	49.74	3034.87	47.05	promoter	328
OLFR60	chr7	140345987	140345051	-	chr7:140345159-140345786	628	263	13	72.01	3034.87	100	promoter	515
OLFR166	chr16	19486839	19487778	+	chr16:19487074-19487709	636	294	13	71.84	3034.87	100	promoter	552
HIST1H2AC	chr13	23683959	23683472	-	chr13:23684209-23684585	377	188	7	49.74	3034.87	47.05	promoter	-437
HIST1H2BC	chr13	23684198	23684667	+	chr13:23684209-23684585	377	188	7	49.74	3034.87	47.05	promoter	198
HIST1H2BC	chr13	23684198	23692480	+	chr13:23684209-23684585	377	188	7	49.74	3034.87	47.05	promoter	198
PGAM2	chr11	5803796	5801636	-	chr11:5803280-5803800	521	323	10	47.45	3034.87	38.41	promoter	257
SIX1	chr12	73046712	73041826	-	chr12:73046039-73046880	842	683	12	68.2	3034.87	100	promoter	253
SIX3	chr17	85620833	85626191	+	chr17:85621498-85622005	508	179	11	47.67	3034.87	39.3	promoter	918
POU4F2	chr8	78436652	78433008	-	chr8:78435145-78436328	1184	193	15	63.77	3034.87	100	promoter	916
ASPHD2	chr5	112392213	112385444	-	chr5:112391245-112391590	346	173	7	49.74	3034.87	47.05	promoter	796
OLFR592	chr7	103186602	103187541	+	chr7:103186820-103187454	635	185	10	45.74	3034.87	32.13	promoter	534
HOXA9	chr6	52227370	52223096	-	chr6:52225490-52226650	1161	983	19	88.78	3034.87	100	promoter	1301
HOXA9	chr6	52227370	52223096	-	chr6:52225490-52226650	1161	983	19	88.78	3034.87	100	promoter	1301
AI837181	chr19	5425143	5427316	+	chr19:5423646-5423949	304	152	7	49.74	3034.87	47.05	promoter	-1346
AI837181	chr19	5425143	5427316	+	chr19:5423646-5423949	304	152	7	49.74	3034.87	47.05	promoter	-1346
DRAP1	chr19	5424979	5422803	-	chr19:5423646-5423949	304	152	7	49.74	3034.87	47.05	promoter	1182
DRAP1	chr19	5424979	5422803	-	chr19:5423646-5423949	304	152	7	49.74	3034.87	47.05	promoter	1182
WHRN	chr4	63495991	63414909	-	chr4:63494810-63495216	407	229	8	49.59	3034.87	46.56	promoter	979
WHRN	chr4	63495991	63414909	-	chr4:63494810-63495216	407	229	8	49.59	3034.87	46.56	promoter	979
WHRN	chr4	63495991	63414909	-	chr4:63494810-63495216	407	229	8	49.59	3034.87	46.56	promoter	979
WHRN	chr4	63495991	63414909	-	chr4:63494810-63495216	407	229	8	49.59	3034.87	46.56	promoter	979
WHRN	chr4	63495991	63460162	-	chr4:63494810-63495216	407	229	8	49.59	3034.87	46.56	promoter	979
OLFR65	chr7	103906341	103907447	+	chr7:103906533-103907379	847	326	14	68.12	3034.87	100	promoter	614
OLFR1510	chr14	52410927	52409888	-	chr14:52410127-52410829	703	337	12	70.54	3034.87	100	promoter	450
KCNG1	chr2	168269331	168261697	-	chr2:168268605-168269165	561	171	8	46.81	3034.87	35.84	promoter	447
EN1	chr1	120602486	120607991	+	chr1:120602236-120602570	335	167	7	49.74	3034.87	47.05	promoter	-84
RRS1	chr1	9545407	9547455	+	chr1:9545613-9546124	512	187	8	47.6	3034.87	39.18	promoter	461
DDX17	chr15	79532917	79527695	-	chr15:79532810-79533376	567	368	8	46.72	3034.87	35.59	promoter	-175
OLFR982	chr9	40074296	40075262	+	chr9:40074376-40075223	848	310	16	68.1	3034.87	100	promoter	503
STK40	chr4	126103956	126141029	+	chr4:126104461-126104940	480	191	8	48.16	3034.87	41.7	promoter	744
STK40	chr4	126103956	126141029	+	chr4:126104461-126104940	480	191	8	48.16	3034.87	41.7	promoter	744
PPP1R10	chr17	35917195	35932283	+	chr17:35917151-35918387	1237	793	16	63.2	3034.87	100	promoter	573
MRPS18B	chr17	35916440	35910379	-	chr17:35917151-35918387	1237	793	16	63.2	3034.87	100	promoter	-1328
MRPS18B	chr17	35916369	35910384	-	chr17:35917151-35918387	1237	793	16	63.2	3034.87	100	promoter	-1399
MIR1894	chr17	35917888	35917969	+	chr17:35917151-35918387	1237	793	16	63.2	3034.87	100	promoter	-120
KLF9	chr19	23141225	23166911	+	chr19:23141587-23142428	842	654	12	68.2	3034.87	100	promoter	782
CHST7	chrX	20059569	20097520	+	chrX:20059915-20060277	363	181	7	49.74	3034.87	47.05	promoter	526
OLFR547	chr7	102534748	102535688	+	chr7:102534806-102535497	692	503	12	70.75	3034.87	100	promoter	403
DCUN1D3	chr7	119895458	119853162	-	chr7:119894812-119895701	890	450	10	42.81	3034.87	27.21	promoter	202
DCUN1D3	chr7	119895745	119853162	-	chr7:119894812-119895701	890	450	10	42.81	3034.87	27.21	promoter	489
LYRM1	chr7	119895860	119916756	+	chr7:119894812-119895701	890	450	10	42.81	3034.87	27.21	promoter	-604
LYRM1	chr7	119895860	119916756	+	chr7:119894812-119895701	890	450	10	42.81	3034.87	27.21	promoter	-604
LYRM1	chr7	119895860	119916756	+	chr7:119894812-119895701	890	450	10	42.81	3034.87	27.21	promoter	-604
LYRM1	chr7	119896291	119916756	+	chr7:119894812-119895701	890	450	10	42.81	3034.87	27.21	promoter	-1035
E2F3	chr13	29986063	29906574	-	chr13:29983614-29984841	1228	498	15	63.29	3034.87	100	promoter	1836
E2F3	chr13	29984391	29906574	-	chr13:29983614-29984841	1228	498	15	63.29	3034.87	100	promoter	164
USP21	chr1	171287961	171281952	-	chr1:171286348-171287001	654	470	12	71.48	3034.87	100	promoter	1287
FBLN5	chr12	101819119	101746564	-	chr12:101818736-101819191	456	336	8	48.61	3034.87	43.57	promoter	156
SEMA6C	chr3	95164338	95174050	+	chr3:95163360-95164415	1056	160	19	90.42	3034.87	100	promoter	-451
ARL4D	chr11	101665540	101667832	+	chr11:101666769-101667256	488	290	9	48.02	3034.87	41.12	promoter	1472
TTI1	chr2	158009360	157981802	-	chr2:158007185-158008365	1181	853	19	88.48	3034.87	100	promoter	1586
CACNG3	chr7	122671743	122769394	+	chr7:122671038-122672047	1010	515	11	41.72	3034.87	26.48	promoter	-201
TNRC18	chr5	142817387	142724604	-	chr5:142818272-142818725	454	198	8	48.65	3034.87	43.85	promoter	-1111
TNRC18	chr5	142817387	142754793	-	chr5:142818272-142818725	454	198	8	48.65	3034.87	43.85	promoter	-1111
WDR81	chr11	75454717	75440942	-	chr11:75452827-75453757	931	415	11	42.42	3034.87	26.79	promoter	1426
LGR6	chr1	135105276	134986352	-	chr1:135104943-135105384	442	269	8	48.88	3034.87	44.12	promoter	113
CEND1	chr7	141429420	141426450	-	chr7:141427330-141427934	605	434	8	46.16	3034.87	33.6	promoter	1789
PHF21A	chr2	92184181	92364666	+	chr2:92182801-92183753	953	285	14	66.59	3034.87	100	promoter	-905
PHF21A	chr2	92184181	92364666	+	chr2:92182801-92183753	953	285	14	66.59	3034.87	100	promoter	-905
KRTAP1-3	chr11	99591377	99590460	-	chr11:99590843-99591330	488	177	9	48.02	3034.87	41.12	promoter	291
ARHGAP23	chr11	97450159	97502400	+	chr11:97451405-97452522	1118	712	15	64.51	3034.87	100	promoter	1804
OLFR978	chr9	39993811	39994747	+	chr9:39994167-39994527	361	180	7	49.74	3034.87	47.05	promoter	535
TMEM253	chr14	52016864	52019787	+	chr14:52014868-52015435	568	255	9	46.7	3034.87	35.54	promoter	-1713
ZFP219	chr14	52014558	52006074	-	chr14:52014868-52015435	568	255	9	46.7	3034.87	35.54	promoter	-593
OLFR329-PS	chr11	58543483	58542446	-	chr11:58542620-58542864	245	122	7	49.74	3034.87	47.05	promoter	742
IGF1R	chr7	67952256	68233667	+	chr7:67951661-67952578	918	736	12	67.07	3034.87	100	promoter	-137
OLFR467	chr7	107814585	107815506	+	chr7:107814740-107815500	761	467	12	69.51	3034.87	100	promoter	534
JUNB	chr8	84978748	84976908	-	chr8:84977932-84978939	1008	178	13	65.86	3034.87	100	promoter	313
HSPA1A	chr17	34972156	34969358	-	chr17:34970645-34971907	1263	1097	15	62.93	3034.87	100	promoter	881
HSPA1L	chr17	34972702	34979228	+	chr17:34970645-34971907	1263	1097	15	62.93	3034.87	100	promoter	-1427
MIR3080	chr15	82959296	82959217	-	chr15:82960866-82961554	689	198	8	45.03	2601.32	30.91	promoter	-1913
HOXC6	chr15	103009561	103011881	+	chr15:103010584-103011000	417	174	7	49.38	2601.32	45.79	promoter	1230
CACNA1A	chr8	84415363	84640249	+	chr8:84415341-84415881	541	180	7	47.13	2601.32	37.35	promoter	247
CACNA1A	chr8	84415363	84640249	+	chr8:84415341-84415881	541	180	7	47.13	2601.32	37.35	promoter	247
CACNA1A	chr8	84415363	84640249	+	chr8:84415341-84415881	541	180	7	47.13	2601.32	37.35	promoter	247
CACNA1A	chr8	84415363	84640249	+	chr8:84415341-84415881	541	180	7	47.13	2601.32	37.35	promoter	247
HOXD10	chr2	74691890	74695106	+	chr2:74690088-74690687	600	167	7	46.23	2601.32	33.82	promoter	-1503
NEFH	chr11	4948064	4938755	-	chr11:4947253-4948228	976	192	11	42.02	2601.32	26.56	promoter	324
AP1B1	chr11	4947520	5042794	+	chr11:4947253-4948228	976	192	11	42.02	2601.32	26.56	promoter	220
UNC79	chr12	102948858	103183997	+	chr12:102948738-102949317	580	265	8	46.52	2601.32	34.88	promoter	169
TAAR7A	chr10	23993481	23992404	-	chr10:23992673-23993382	710	399	12	70.41	2601.32	100	promoter	454
TSSK1	chr16	17894202	17895653	+	chr16:17894176-17895167	992	761	13	66.07	2601.32	100	promoter	469
DLX1	chr2	71529444	71533981	+	chr2:71530641-71531184	544	411	8	47.08	2601.32	37.09	promoter	1468
MYT1	chr2	181767028	181827775	+	chr2:181767126-181767626	501	186	7	47.79	2601.32	40.07	promoter	347
MYT1	chr2	181767028	181827775	+	chr2:181767126-181767626	501	186	7	47.79	2601.32	40.07	promoter	347
MCTS2	chr2	152687147	152687942	+	chr2:152687256-152687849	594	434	7	46.32	2601.32	34.18	promoter	405
OLFR1155	chr2	87943626	87942681	-	chr2:87942932-87943329	398	199	6	49.74	2601.32	47.05	promoter	496
SCRT2	chr2	152081528	152095802	+	chr2:152081918-152082460	543	377	10	47.09	2601.32	37.12	promoter	660
OLFR984	chr9	40101488	40100543	-	chr9:40100498-40101173	676	488	7	45.2	2601.32	30.52	promoter	653
KCTD11	chr11	69880985	69878263	-	chr11:69879718-69880140	423	262	7	49.26	2601.32	45.42	promoter	1057
TMEM95	chr11	69878018	69876683	-	chr11:69879718-69880140	423	262	7	49.26	2601.32	45.42	promoter	-1910
KIRREL	chr3	87174747	87078591	-	chr3:87174393-87174785	393	196	6	49.74	2601.32	47.05	promoter	159
KIRREL	chr3	87174747	87078591	-	chr3:87174393-87174785	393	196	6	49.74	2601.32	47.05	promoter	159
OLFR738	chr14	50413545	50414481	+	chr14:50413697-50414447	751	160	10	44.28	2601.32	29.41	promoter	526
E2F3	chr13	29986063	29906574	-	chr13:29985253-29986169	917	452	14	67.09	2601.32	100	promoter	353
E2F3	chr13	29984391	29906574	-	chr13:29985253-29986169	917	452	14	67.09	2601.32	100	promoter	-1319
OLFR1255	chr2	89816327	89817260	+	chr2:89816463-89817181	719	450	10	44.66	2601.32	30.21	promoter	494
MYO18A	chr11	77777234	77865988	+	chr11:77777395-77778317	923	645	14	67	2601.32	100	promoter	621
MYO18A	chr11	77777234	77865988	+	chr11:77777395-77778317	923	645	14	67	2601.32	100	promoter	621
MYO18A	chr11	77777234	77865988	+	chr11:77777395-77778317	923	645	14	67	2601.32	100	promoter	621
RADIL	chr5	142545027	142484838	-	chr5:142543457-142544000	544	172	8	47.08	2601.32	37.09	promoter	1299
OLFR1359	chr13	21703002	21703944	+	chr13:21703108-21703623	516	170	7	47.54	2601.32	38.8	promoter	363
ELF5	chr2	103412097	103450988	+	chr2:103411458-103411810	353	176	6	49.74	2601.32	47.05	promoter	-464
4930558K02RIK	chr1	161969148	161942088	-	chr1:161970665-161971324	660	116	12	71.36	2601.32	100	promoter	-1846
PIGC	chr1	161969187	161973435	+	chr1:161970665-161971324	660	116	12	71.36	2601.32	100	promoter	1807
PIGC	chr1	161969187	161973435	+	chr1:161970665-161971324	660	116	12	71.36	2601.32	100	promoter	1807
PAX9	chr12	56695470	56712822	+	chr12:56696816-56697211	396	198	6	49.74	2601.32	47.05	promoter	1543
OLFR434	chr6	43216914	43217880	+	chr6:43217397-43217767	371	185	6	49.74	2601.32	47.05	promoter	667
MIR3064	chr11	106782759	106782692	-	chr11:106783013-106783936	924	729	13	66.99	2601.32	100	promoter	-715
PCDHA1	chr18	36930284	37187657	+	chr18:36931415-36931913	499	188	7	47.83	2601.32	40.26	promoter	1379
LRFN5	chr12	61523166	61857931	+	chr12:61523781-61524924	1144	887	12	64.21	2601.32	100	promoter	1186
LRFN5	chr12	61523166	61845258	+	chr12:61523781-61524924	1144	887	12	64.21	2601.32	100	promoter	1186
OLFR559	chr7	102724488	102723531	-	chr7:102723712-102724248	537	193	9	47.19	2601.32	37.56	promoter	509
OLFR525	chr7	140322700	140323630	+	chr7:140322815-140323495	681	433	9	45.13	2601.32	31.19	promoter	454
TXNDC11	chr16	11087930	11074910	-	chr16:11087830-11088211	382	191	6	49.74	2601.32	47.05	promoter	-90
GM16998	chr10	54075921	54081081	+	chr10:54074502-54075241	740	155	10	44.41	2601.32	29.65	promoter	-1050
MAN1A	chr10	54075796	53906032	-	chr10:54074502-54075241	740	155	10	44.41	2601.32	29.65	promoter	925
GALNTL6	chr8	58911627	57774051	-	chr8:58911754-58912504	751	572	10	44.28	2601.32	29.41	promoter	-501
BC030500	chr8	58911754	58914298	+	chr8:58911754-58912504	751	572	10	44.28	2601.32	29.41	promoter	374
LRRC26	chr2	25289910	25291193	+	chr2:25291140-25291555	416	266	7	49.4	2601.32	45.88	promoter	1437
GRIN1OS	chr2	25291219	25298928	+	chr2:25291140-25291555	416	266	7	49.4	2601.32	45.88	promoter	128
ETV4	chr11	101785310	101769747	-	chr11:101784122-101785174	1053	905	15	65.29	2601.32	100	promoter	663
ETV4	chr11	101785310	101769747	-	chr11:101784122-101785174	1053	905	15	65.29	2601.32	100	promoter	663
ETV4	chr11	101785310	101769747	-	chr11:101784122-101785174	1053	905	15	65.29	2601.32	100	promoter	663
OLFR502	chr7	108523948	108523003	-	chr7:108523155-108523793	639	153	7	45.68	2601.32	32.02	promoter	475
MORF4L1B	chr19	41525251	41526961	+	chr19:41525560-41525915	356	178	6	49.74	2601.32	47.05	promoter	486
HOXB6	chr11	96299170	96301569	+	chr11:96300646-96301657	1012	840	15	65.81	2601.32	100	promoter	1981
TSSK2	chr16	17898636	17900024	+	chr16:17898535-17899494	960	779	14	66.49	2601.32	100	promoter	378
NTN3	chr17	24209387	24203842	-	chr17:24207159-24209582	2424	1135	25	98.57	2601.32	100	promoter	1017
2310035C23RIK	chr1	105663860	105755131	+	chr1:105664046-105664676	631	478	7	45.79	2601.32	32.27	promoter	500
2310035C23RIK	chr1	105663860	105755131	+	chr1:105664046-105664676	631	478	7	45.79	2601.32	32.27	promoter	500
PIGN	chr1	105663676	105518421	-	chr1:105664046-105664676	631	478	7	45.79	2601.32	32.27	promoter	-684
SMARCA1	chrX	47892552	47809369	-	chrX:47892053-47892596	544	169	7	47.08	2601.32	37.09	promoter	228
SMARCA1	chrX	47892552	47809369	-	chrX:47892053-47892596	544	169	7	47.08	2601.32	37.09	promoter	228
MIR130A	chr2	84741178	84741114	-	chr2:84742224-84743020	797	601	12	68.91	2601.32	100	promoter	-1443
PCDHA1	chr18	36930284	37187657	+	chr18:36930900-36931249	350	175	6	49.74	2601.32	47.05	promoter	790
OLFR1029	chr2	85975212	85976273	+	chr2:85975682-85975963	282	141	6	49.74	2601.32	47.05	promoter	610
GM24572	chr16	18284637	18284549	-	chr16:18283343-18284551	1209	563	15	63.5	2601.32	100	promoter	691
MIR1306	chr16	18284317	18284238	-	chr16:18283343-18284551	1209	563	15	63.5	2601.32	100	promoter	371
RTN4RL1	chr11	75193992	75267762	+	chr11:75193456-75194433	978	621	14	66.25	2601.32	100	promoter	-48
MIR3072	chr12	109747877	109747960	+	chr12:109748461-109748827	367	183	6	49.74	2601.32	47.05	promoter	766
MAPK12	chr15	89140703	89130583	-	chr15:89140071-89140550	480	183	7	48.16	2601.32	41.7	promoter	393
MIR3079	chr11	5254597	5254622	+	chr11:5255765-5256369	605	480	8	46.16	2601.32	33.6	promoter	1469
CRK	chr11	75679258	75708428	+	chr11:75679532-75680183	652	475	9	45.51	2601.32	31.51	promoter	599
CRK	chr11	75679258	75708428	+	chr11:75679532-75680183	652	475	9	45.51	2601.32	31.51	promoter	599
CRK	chr11	75679258	75708428	+	chr11:75679532-75680183	652	475	9	45.51	2601.32	31.51	promoter	599
SCRT2	chr2	152081528	152095802	+	chr2:152080810-152081112	303	151	6	49.74	2601.32	47.05	promoter	-568
MIR212	chr11	75173387	75173478	+	chr11:75172300-75172649	350	175	6	49.74	2601.32	47.05	promoter	-913
MIR132	chr11	75173681	75173747	+	chr11:75172300-75172649	350	175	6	49.74	2601.32	47.05	promoter	-1207
RGS8	chr1	153665672	153697665	+	chr1:153665178-153665720	543	394	8	47.09	2601.32	37.12	promoter	-224
FSCN1	chr5	142960354	142973189	+	chr5:142960376-142961276	901	714	12	67.32	2601.32	100	promoter	471
WNT4	chr4	137277634	137299501	+	chr4:137278281-137278968	688	413	9	45.04	2601.32	30.94	promoter	990
HNRNPU	chr1	178337784	178328299	-	chr1:178337117-178337809	693	304	11	44.98	2601.32	30.87	promoter	322
VAMP3	chr4	151057953	151047304	-	chr4:151059559-151059926	368	184	6	49.74	2601.32	47.05	promoter	-1789
ASIC2	chr11	81968396	80880164	-	chr11:81967884-81968584	701	433	11	44.88	2601.32	30.72	promoter	163
MPL	chr4	118457513	118442414	-	chr4:118457327-118457676	350	175	6	49.74	2601.32	47.05	promoter	12
MPL	chr4	118457513	118442414	-	chr4:118457327-118457676	350	175	6	49.74	2601.32	47.05	promoter	12
MPL	chr4	118457513	118442414	-	chr4:118457327-118457676	350	175	6	49.74	2601.32	47.05	promoter	12
MPL	chr4	118457513	118442414	-	chr4:118457327-118457676	350	175	6	49.74	2601.32	47.05	promoter	12
RNF113A2	chr12	84417199	84418578	+	chr12:84417795-84418078	284	142	6	49.74	2601.32	47.05	promoter	737
EXOC8	chr8	124897705	124890298	-	chr8:124896960-124897514	555	373	7	46.9	2601.32	36.27	promoter	469
SPRTN	chr8	124897885	124903813	+	chr8:124896960-124897514	555	373	7	46.9	2601.32	36.27	promoter	-649
SSPN	chr6	145931872	145965225	+	chr6:145932751-145933026	276	138	6	49.74	2601.32	47.05	promoter	1016
SSPN	chr6	145934146	145965225	+	chr6:145932751-145933026	276	138	6	49.74	2601.32	47.05	promoter	-1258
UBTF	chr11	102317287	102304562	-	chr11:102316344-102316717	374	187	6	49.74	2601.32	47.05	promoter	757
OLFR810	chr10	129791587	129790648	-	chr10:129790961-129791338	378	189	6	49.74	2601.32	47.05	promoter	438
OLFR354	chr2	36906947	36907901	+	chr2:36907176-36907822	647	485	8	45.58	2601.32	31.72	promoter	551
LRRC4	chr6	28831747	28828125	-	chr6:28830254-28831505	1252	820	14	63.04	2601.32	100	promoter	868
OLFR152	chr2	87782535	87783486	+	chr2:87783073-87783397	325	162	6	49.74	2601.32	47.05	promoter	699
OLFR1368	chr13	21143055	21142110	-	chr13:21142429-21143008	580	170	7	46.52	2601.32	34.88	promoter	337
FOXD3	chr4	99656298	99658671	+	chr4:99656835-99657349	515	345	7	47.55	2601.32	38.91	promoter	793
PRICKLE1	chr15	93595891	93499113	-	chr15:93594176-93594886	711	291	8	44.76	2601.32	30.51	promoter	1361
PCDHA11	chr18	37010857	37187657	+	chr18:37010920-37011702	783	268	8	43.92	2601.32	28.7	promoter	453
CDKN1C	chr7	143461050	143458338	-	chr7:143460299-143461492	1194	563	16	63.66	2601.32	100	promoter	155
CDKN1C	chr7	143461050	143458338	-	chr7:143460299-143461492	1194	563	16	63.66	2601.32	100	promoter	155
SULF2	chr2	166155683	166073898	-	chr2:166155089-166155778	690	448	12	70.78	2601.32	100	promoter	250
SULF2	chr2	166155683	166073898	-	chr2:166155089-166155778	690	448	12	70.78	2601.32	100	promoter	250
SULF2	chr2	166155285	166073898	-	chr2:166155089-166155778	690	448	12	70.78	2601.32	100	promoter	-148
OLFR959	chr9	39573257	39572321	-	chr9:39572518-39572853	336	168	6	49.74	2601.32	47.05	promoter	572
FEZF1	chr6	23248264	23245046	-	chr6:23247257-23248236	980	288	11	41.98	2601.32	26.49	promoter	518
LHX6	chr2	36104060	36081952	-	chr2:36104086-36105186	1101	412	11	40.97	2601.32	26.46	promoter	-575
LHX6	chr2	36104060	36081952	-	chr2:36104086-36105186	1101	412	11	40.97	2601.32	26.46	promoter	-575
LHX6	chr2	36105408	36081952	-	chr2:36104086-36105186	1101	412	11	40.97	2601.32	26.46	promoter	773
LHX6	chr2	36105408	36081952	-	chr2:36104086-36105186	1101	412	11	40.97	2601.32	26.46	promoter	773
ZBTB7B	chr3	89393203	89377645	-	chr3:89394614-89394996	383	191	6	49.74	2601.32	47.05	promoter	-1601
GM15417	chr3	89394289	89398779	+	chr3:89394614-89394996	383	191	6	49.74	2601.32	47.05	promoter	515
ADRA2B	chr2	127363285	127367221	+	chr2:127363613-127364136	524	374	7	47.4	2601.32	38.23	promoter	589
RNF208	chr2	25242928	25244261	+	chr2:25243414-25244299	886	442	8	42.85	2167.76	27.15	promoter	928
ADORA1	chr1	134235457	134199214	-	chr1:134234016-134234355	340	170	5	49.74	2167.76	47.05	promoter	1272
ADORA1	chr1	134235457	134199214	-	chr1:134234016-134234355	340	170	5	49.74	2167.76	47.05	promoter	1272
ADORA1	chr1	134235457	134199214	-	chr1:134234016-134234355	340	170	5	49.74	2167.76	47.05	promoter	1272
ADORA1	chr1	134235457	134199214	-	chr1:134234016-134234355	340	170	5	49.74	2167.76	47.05	promoter	1272
ADORA1	chr1	134234856	134199214	-	chr1:134234016-134234355	340	170	5	49.74	2167.76	47.05	promoter	671
OLFR791	chr10	129526228	129527167	+	chr10:129526429-129527128	700	368	7	44.89	2167.76	30.76	promoter	550
C1QTNF3	chr15	10952356	10980162	+	chr15:10952105-10952820	716	456	7	44.7	2167.76	30.3	promoter	106
C1QTNF3	chr15	10952331	10980162	+	chr15:10952105-10952820	716	456	7	44.7	2167.76	30.3	promoter	131
AHCYL1	chr3	107696548	107663119	-	chr3:107695858-107696646	789	589	8	43.86	2167.76	28.58	promoter	297
STAC2	chr11	98053462	98036623	-	chr11:98053204-98053630	427	266	7	49.18	2167.76	45.05	promoter	46
SGCZ	chr8	38661508	37522553	-	chr8:38660459-38661378	920	167	9	42.53	2167.76	26.87	promoter	590
HOXC6	chr15	103009561	103011881	+	chr15:103009371-103010347	977	547	10	42.01	2167.76	26.53	promoter	297
SIX2	chr17	85688254	85684267	-	chr17:85687620-85688032	413	198	6	49.47	2167.76	46.02	promoter	429
MIR3072	chr12	109747877	109747960	+	chr12:109747711-109748044	334	167	5	49.74	2167.76	47.05	promoter	0
OLFR979	chr9	40001250	40000205	-	chr9:40000349-40000939	591	407	6	46.36	2167.76	34.42	promoter	607
9530026F06RIK	chr1	61378431	61395904	+	chr1:61379993-61380309	317	158	5	49.74	2167.76	47.05	promoter	1719
SKI	chr4	155222535	155154074	-	chr4:155221761-155222376	616	455	6	46	2167.76	33.05	promoter	467
KCNJ16	chr11	111023859	111027967	+	chr11:111024507-111025433	927	776	13	66.95	2167.76	100	promoter	1110
TBR1	chr2	61804452	61814113	+	chr2:61804963-61805542	580	256	9	46.52	2167.76	34.88	promoter	800
TMEM115	chr9	107533944	107538656	+	chr9:107534521-107535253	733	245	9	44.49	2167.76	29.83	promoter	942
MIR5120	chr9	107436735	107436755	+	chr9:107435135-107435534	400	229	6	49.74	2167.76	47.05	promoter	-1401
PRPH2	chr17	46910484	46924926	+	chr17:46910809-46911264	456	277	7	48.61	2167.76	43.57	promoter	552
FAT4	chr3	38886939	39011983	+	chr3:38885212-38885742	531	306	8	47.29	2167.76	37.89	promoter	-1463
SSH3	chr19	4269172	4261668	-	chr19:4270326-4271391	1066	144	11	41.25	2167.76	26.56	promoter	-1686
ZFR	chr15	12117850	12185449	+	chr15:12117872-12118136	265	132	5	49.74	2167.76	47.05	promoter	153
OLFR699	chr7	106790999	106790048	-	chr7:106790396-106790833	438	297	6	48.96	2167.76	44.32	promoter	385
AI504432	chr3	107039503	107054322	+	chr3:107037162-107038009	848	426	8	43.23	2167.76	27.55	promoter	-1918
KCNA3	chr3	107036161	107038129	+	chr3:107037162-107038009	848	426	8	43.23	2167.76	27.55	promoter	1424
KCNC4	chr3	107458898	107438302	-	chr3:107459437-107459941	505	324	6	47.72	2167.76	39.65	promoter	-790
RRAGA	chr4	86575672	86577283	+	chr4:86576160-86576787	628	449	8	45.83	2167.76	32.46	promoter	801
PCDHB15	chr18	37473545	37476340	+	chr18:37474921-37475424	504	146	7	47.74	2167.76	39.79	promoter	1627
PCDHGC5	chr18	37819545	37841872	+	chr18:37817327-37817955	629	437	6	45.82	2167.76	32.43	promoter	-1905
ACTL7B	chr4	56741425	56740004	-	chr4:56740009-56740748	740	340	8	44.41	2167.76	29.65	promoter	1047
POU2F1	chr1	165934948	165865153	-	chr1:165934538-165935050	513	177	6	47.59	2167.76	39.1	promoter	155
POU2F1	chr1	165934948	165865153	-	chr1:165934538-165935050	513	177	6	47.59	2167.76	39.1	promoter	155
PBX1	chr1	168432169	168153526	-	chr1:168431230-168432203	974	780	9	42.03	2167.76	26.59	promoter	453
PBX1	chr1	168432169	168153526	-	chr1:168431230-168432203	974	780	9	42.03	2167.76	26.59	promoter	453
PBX1	chr1	168432169	168153526	-	chr1:168431230-168432203	974	780	9	42.03	2167.76	26.59	promoter	453
PBX1	chr1	168432169	168119363	-	chr1:168431230-168432203	974	780	9	42.03	2167.76	26.59	promoter	453
MIR7000	chr2	92387446	92387383	-	chr2:92386678-92387335	658	167	8	45.43	2167.76	31.15	promoter	440
RNASE13	chr14	51922773	51922159	-	chr14:51922390-51922624	235	117	5	49.74	2167.76	47.05	promoter	267
PCDHGA2	chr18	37669104	37841870	+	chr18:37669216-37670418	1203	584	11	40.21	2167.76	26.28	promoter	712
IER5	chr1	155099636	155096366	-	chr1:155097948-155098827	880	732	8	42.91	2167.76	27.2	promoter	1249
WNK2	chr13	49148328	49037600	-	chr13:49146456-49147039	584	401	7	46.46	2167.76	34.69	promoter	1581
WNK2	chr13	49148328	49036301	-	chr13:49146456-49147039	584	401	7	46.46	2167.76	34.69	promoter	1581
WNK2	chr13	49148328	49036301	-	chr13:49146456-49147039	584	401	7	46.46	2167.76	34.69	promoter	1581
OLFR353	chr2	36890846	36889910	-	chr2:36890148-36890671	524	368	8	47.4	2167.76	38.23	promoter	437
OLFR1034	chr2	86046443	86047466	+	chr2:86046519-86047127	609	415	10	46.1	2167.76	33.41	promoter	379
SKIDA1	chr2	18048449	18044086	-	chr2:18046505-18047134	630	170	8	45.81	2167.76	32.35	promoter	1630
HOXB1	chr11	96365757	96368253	+	chr11:96365515-96366490	976	446	11	42.02	2167.76	26.56	promoter	245
TM9SF1	chr14	55643806	55635965	-	chr14:55642621-55642938	318	159	5	49.74	2167.76	47.05	promoter	1027
TICRR	chr7	79660195	79698145	+	chr7:79660418-79660976	559	187	9	46.84	2167.76	35.97	promoter	501
TMEM200B	chr4	131921770	131923140	+	chr4:131922215-131922684	470	161	6	48.35	2167.76	42.36	promoter	679
DCLK1	chr3	55461757	55471317	+	chr3:55461721-55462043	323	161	5	49.74	2167.76	47.05	promoter	124
DCLK1	chr3	55461757	55539068	+	chr3:55461721-55462043	323	161	5	49.74	2167.76	47.05	promoter	124
DCLK1	chr3	55461757	55539068	+	chr3:55461721-55462043	323	161	5	49.74	2167.76	47.05	promoter	124
DCLK1	chr3	55461757	55539068	+	chr3:55461721-55462043	323	161	5	49.74	2167.76	47.05	promoter	124
MAGI2	chr5	19227045	20704791	+	chr5:19227016-19227612	597	419	9	46.27	2167.76	33.95	promoter	268
4921504A21RIK	chr5	19226555	19202367	-	chr5:19227016-19227612	597	419	9	46.27	2167.76	33.95	promoter	-758
4921504A21RIK	chr5	19226555	19202367	-	chr5:19227016-19227612	597	419	9	46.27	2167.76	33.95	promoter	-758
FZD2	chr11	102604430	102608058	+	chr11:102603321-102603799	479	340	8	48.18	2167.76	41.8	promoter	-871
PRCC	chr3	87885562	87858902	-	chr3:87885053-87885478	426	187	7	49.2	2167.76	45.14	promoter	297
PCDHGC5	chr18	37819545	37841872	+	chr18:37820977-37821221	245	122	5	49.74	2167.76	47.05	promoter	1553
GPRC5D	chr6	135118283	135105990	-	chr6:135116242-135116977	736	414	8	44.46	2167.76	29.73	promoter	1674
GPRC5D	chr6	135118283	135105990	-	chr6:135116242-135116977	736	414	8	44.46	2167.76	29.73	promoter	1674
IGFBP1	chr11	7197786	7202546	+	chr11:7198668-7198991	324	162	5	49.74	2167.76	47.05	promoter	1043
FZD4	chr7	89404365	89410110	+	chr7:89404383-89405205	823	503	8	43.49	2167.76	28.02	promoter	428
OLFR424	chr1	174136745	174137693	+	chr1:174137023-174137529	507	169	6	47.69	2167.76	39.41	promoter	530
ASIC4	chr1	75450509	75474340	+	chr1:75450295-75451554	1260	1091	12	62.96	2167.76	100	promoter	415
LRRC4	chr6	28831747	28828125	-	chr6:28829606-28830192	587	162	6	46.42	2167.76	34.6	promoter	1849
CLDN3	chr5	134986213	134987476	+	chr5:134986456-134987018	563	103	7	46.78	2167.76	35.73	promoter	523
OLFR1311	chr2	112021852	112020913	-	chr2:112021001-112021645	645	451	7	45.6	2167.76	31.77	promoter	530
FAM83H	chr15	76014336	76001091	-	chr15:76012740-76013251	512	124	6	47.6	2167.76	39.18	promoter	1341
HS3ST2	chr7	121392295	121501768	+	chr7:121392343-121393203	861	511	9	43.1	2167.76	27.38	promoter	477
9330188P03RIK	chr14	105589548	105593929	+	chr14:105588187-105588644	458	153	6	48.57	2167.76	43.41	promoter	-1133
IQSEC1	chr6	90810123	90659597	-	chr6:90809662-90810405	744	173	8	44.37	2167.76	29.58	promoter	90
OLFR1133	chr2	87646121	87645179	-	chr2:87645268-87645602	335	167	5	49.74	2167.76	47.05	promoter	687
P2RY1	chr3	61002784	61008982	+	chr3:61003727-61004495	769	191	7	44.08	2167.76	29.01	promoter	1326
P2RY1	chr3	61002784	61008982	+	chr3:61003727-61004495	769	191	7	44.08	2167.76	29.01	promoter	1326
AAK1	chr6	86849516	87003227	+	chr6:86849671-86850084	414	231	6	49.45	2167.76	45.9	promoter	361
AAK1	chr6	86849516	87003227	+	chr6:86849671-86850084	414	231	6	49.45	2167.76	45.9	promoter	361
2610306M01RIK	chr6	86849440	86848406	-	chr6:86849671-86850084	414	231	6	49.45	2167.76	45.9	promoter	-437
SNPH	chr2	151632593	151590548	-	chr2:151632074-151632512	439	318	7	48.94	2167.76	44.23	promoter	301
SNPH	chr2	151632593	151590548	-	chr2:151632074-151632512	439	318	7	48.94	2167.76	44.23	promoter	301
SNPH	chr2	151632593	151590548	-	chr2:151632074-151632512	439	318	7	48.94	2167.76	44.23	promoter	301
SUSD4	chr1	182764905	182895654	+	chr1:182764643-182764973	331	165	5	49.74	2167.76	47.05	promoter	-98
HOXC10	chr15	102966795	102971897	+	chr15:102966499-102967626	1128	439	10	40.76	2167.76	26.38	promoter	267
MGAT2	chr12	69184157	69186773	+	chr12:69182771-69183089	319	159	5	49.74	2167.76	47.05	promoter	-1228
RPL36AL	chr12	69184067	69182733	-	chr12:69182771-69183089	319	159	5	49.74	2167.76	47.05	promoter	1138
PPP2R2C	chr5	36868569	36955078	+	chr5:36868619-36869628	1010	627	10	41.72	2167.76	26.48	promoter	554
GM15417	chr3	89391863	89398779	+	chr3:89390266-89391907	1642	862	16	59.52	2167.76	100	promoter	-777
PCDHGA9	chr18	37736935	37841863	+	chr18:37737228-37737854	627	444	6	45.85	2167.76	32.51	promoter	605
FAM122A	chr19	24477474	24475778	-	chr19:24476611-24477264	654	246	8	45.48	2167.76	31.38	promoter	537
NRBP2	chr15	76090013	76085593	-	chr15:76090140-76091018	879	195	11	42.92	2167.76	27.21	promoter	-565
OLFR282	chr15	98437469	98438397	+	chr15:98437889-98438215	327	163	5	49.74	2167.76	47.05	promoter	582
OLFR462	chr11	87889894	87888958	-	chr11:87889220-87889543	324	162	5	49.74	2167.76	47.05	promoter	513
IHH	chr1	74951672	74945314	-	chr1:74950885-74951478	594	178	8	46.32	2167.76	34.18	promoter	491
IHH	chr1	74951672	74947722	-	chr1:74950885-74951478	594	178	8	46.32	2167.76	34.18	promoter	491
HNF4A	chr2	163547154	163572907	+	chr2:163547021-163547503	483	296	6	48.11	2167.76	41.57	promoter	107
ADRB2	chr18	62179981	62177712	-	chr18:62179170-62179958	789	514	9	43.86	2167.76	28.58	promoter	418
TLE4	chr19	14597213	14448071	-	chr19:14597142-14598103	962	796	10	42.14	2167.76	26.62	promoter	-409
TLE4	chr19	14598183	14448071	-	chr19:14597142-14598103	962	796	10	42.14	2167.76	26.62	promoter	561
TLE4	chr19	14598183	14448071	-	chr19:14597142-14598103	962	796	10	42.14	2167.76	26.62	promoter	561
TLE4	chr19	14598183	14448071	-	chr19:14597142-14598103	962	796	10	42.14	2167.76	26.62	promoter	561
LRRTM3	chr10	64090255	63928496	-	chr10:64088516-64089462	947	582	12	66.67	2167.76	100	promoter	1267
EGR2	chr10	67537868	67542188	+	chr10:67538065-67538297	233	116	5	49.74	2167.76	47.05	promoter	312
EGR2	chr10	67537929	67542188	+	chr10:67538065-67538297	233	116	5	49.74	2167.76	47.05	promoter	251
USP38	chr8	81014906	80980732	-	chr8:81013799-81014037	239	119	5	49.74	2167.76	47.05	promoter	989
WIZ	chr17	32388950	32354049	-	chr17:32388432-32389140	709	178	9	44.78	2167.76	30.57	promoter	165
WIZ	chr17	32387817	32354049	-	chr17:32388432-32389140	709	178	9	44.78	2167.76	30.57	promoter	-968
WIZ	chr17	32389439	32354049	-	chr17:32388432-32389140	709	178	9	44.78	2167.76	30.57	promoter	654
SLC17A6	chr7	51621829	51671126	+	chr7:51621941-51622694	754	451	10	44.25	2167.76	29.38	promoter	488
AR	chrX	98148756	98323218	+	chrX:98150323-98150875	553	194	6	46.94	2167.76	36.44	promoter	1842
FBXW2	chr2	34823181	34804363	-	chr2:34822545-34823086	542	347	6	47.11	2167.76	37.29	promoter	366
KIF3C	chr12	3365131	3406494	+	chr12:3366869-3367148	280	140	5	49.74	2167.76	47.05	promoter	1877
SFN	chr4	133602168	133600555	-	chr4:133601094-133601791	698	167	9	44.92	2167.76	30.83	promoter	726
RNF148	chr6	23655136	23653894	-	chr6:23654493-23654833	341	170	5	49.74	2167.76	47.05	promoter	474
FZD7	chr1	59482146	59486955	+	chr1:59482831-59483546	716	287	9	44.7	2167.76	30.3	promoter	1042
MAML2	chr9	13619988	13709533	+	chr9:13620049-13620830	782	595	8	43.93	2167.76	28.71	promoter	451
USP2	chr9	44067020	44095627	+	chr9:44067034-44067665	632	129	6	45.78	2167.76	32.25	promoter	329
TMEFF2	chr1	50927522	51187270	+	chr1:50927489-50928009	521	147	6	47.45	2167.76	38.41	promoter	226
LHX5	chr5	120431885	120441457	+	chr5:120431646-120432341	696	175	6	44.94	2167.76	30.76	promoter	108
CSTF2T	chr19	31082840	31086592	+	chr19:31084136-31084621	486	247	7	48.06	2167.76	41.25	promoter	1538
NXPH3	chr11	95514565	95509845	-	chr11:95514008-95514603	596	162	7	46.29	2167.76	34.01	promoter	260
TSHZ1	chr18	84086562	84011626	-	chr18:84088123-84088819	697	506	8	44.93	2167.76	30.87	promoter	-1908
ZADH2	chr18	84088157	84097514	+	chr18:84088123-84088819	697	506	8	44.93	2167.76	30.87	promoter	313
GM21992	chr19	4811634	4784292	-	chr19:4811159-4811801	643	164	7	45.63	2167.76	31.81	promoter	155
GM21992	chr19	4811634	4784292	-	chr19:4811159-4811801	643	164	7	45.63	2167.76	31.81	promoter	155
RBM14	chr19	4811634	4800565	-	chr19:4811159-4811801	643	164	7	45.63	2167.76	31.81	promoter	155
NR5A2	chr1	136953630	136843583	-	chr1:136952720-136952996	277	138	5	49.74	2167.76	47.05	promoter	773
OLFR1417	chr19	11829024	11828076	-	chr19:11828196-11828965	770	587	9	44.07	2167.76	28.99	promoter	444
OLFR976	chr9	39957069	39954256	-	chr9:39956006-39956849	844	267	11	43.27	2167.76	27.62	promoter	642
TRIB1	chr15	59648653	59657099	+	chr15:59647652-59647938	287	143	5	49.74	2167.76	47.05	promoter	-859
OLFR160	chr9	37712280	37711347	-	chr9:37711731-37712192	462	156	6	48.49	2167.76	43.06	promoter	319
OLFR130	chr17	38067172	38068126	+	chr17:38067621-38067938	318	159	5	49.74	2167.76	47.05	promoter	607
MAF	chr8	115706894	115703252	-	chr8:115706871-115707409	539	198	6	47.16	2167.76	37.45	promoter	-245
OLFR1342	chr4	118690450	118689502	-	chr4:118689525-118690401	877	690	9	42.94	2167.76	27.23	promoter	488
OLFR62	chr4	118665518	118666466	+	chr4:118665907-118666503	597	170	6	46.27	2167.76	33.95	promoter	686
GRIN3A	chr4	49845769	49661610	-	chr4:49844421-49845038	618	433	7	45.97	2167.76	32.95	promoter	1040
GRIN3A	chr4	49845769	49661610	-	chr4:49844421-49845038	618	433	7	45.97	2167.76	32.95	promoter	1040
GM13889	chr2	93957100	93955809	-	chr2:93956456-93956998	543	293	8	47.09	2167.76	37.12	promoter	374
KRT17	chr11	100261029	100256214	-	chr11:100260726-100261059	334	167	5	49.74	2167.76	47.05	promoter	137
MAB21L2	chr3	86548283	86545580	-	chr3:86546682-86547559	878	434	10	42.93	2167.76	27.23	promoter	1163
GSC	chr12	104473236	104471208	-	chr12:104473003-104473857	855	352	9	43.16	2167.76	27.47	promoter	-193
TCF7L2	chr19	55895320	55933655	+	chr19:55894141-55894919	779	411	11	43.97	2167.76	28.83	promoter	-791
MAGI1	chr6	94283917	93681477	-	chr6:94283672-94283954	283	141	5	49.74	2167.76	47.05	promoter	105
MAGI1	chr6	94283917	93675452	-	chr6:94283672-94283954	283	141	5	49.74	2167.76	47.05	promoter	105
MAGI1	chr6	94283917	93675452	-	chr6:94283672-94283954	283	141	5	49.74	2167.76	47.05	promoter	105
MAGI1	chr6	94283917	93675452	-	chr6:94283672-94283954	283	141	5	49.74	2167.76	47.05	promoter	105
MAGI1	chr6	94283917	93675452	-	chr6:94283672-94283954	283	141	5	49.74	2167.76	47.05	promoter	105
GRINA	chr15	76246806	76249904	+	chr15:76247830-76248889	1060	552	8	41.3	2167.76	26.59	promoter	1553
MIR6953	chr15	76248190	76248258	+	chr15:76247830-76248889	1060	552	8	41.3	2167.76	26.59	promoter	169
DLX3	chr11	95120116	95125291	+	chr11:95119856-95120643	788	597	8	43.87	2167.76	28.59	promoter	133
ELAVL4	chr4	110287511	110203736	-	chr4:110285375-110286890	1516	148	16	60.56	2167.76	100	promoter	1379
ELAVL4	chr4	110286834	110203736	-	chr4:110285375-110286890	1516	148	16	60.56	2167.76	100	promoter	702
ELAVL4	chr4	110286834	110203736	-	chr4:110285375-110286890	1516	148	16	60.56	2167.76	100	promoter	702
ELAVL4	chr4	110287527	110203736	-	chr4:110285375-110286890	1516	148	16	60.56	2167.76	100	promoter	1395
RAP2B	chr3	61364506	61368703	+	chr3:61365176-61365618	443	121	7	48.86	2167.76	44.04	promoter	890
YTHDF1	chr2	180920936	180904376	-	chr2:180920589-180920998	410	147	6	49.53	2167.76	46.23	promoter	143
TSSK4	chr14	55650183	55652539	+	chr14:55650885-55651370	486	317	6	48.06	2167.76	41.25	promoter	944
TSSK4	chr14	55650183	55652539	+	chr14:55650885-55651370	486	317	6	48.06	2167.76	41.25	promoter	944
TSSK4	chr14	55650183	55652539	+	chr14:55650885-55651370	486	317	6	48.06	2167.76	41.25	promoter	944
MESP1	chr7	79793590	79792240	-	chr7:79793157-79793437	281	140	5	49.74	2167.76	47.05	promoter	294
TMEM174	chr13	98637410	98634977	-	chr13:98636829-98637282	454	181	6	48.65	2167.76	43.85	promoter	355
SNORD88A	chr7	44250149	44250221	+	chr7:44251856-44252282	427	194	6	49.18	2167.76	45.05	promoter	1919
MIR6948	chr14	54643110	54643048	-	chr14:54642595-54642898	304	152	5	49.74	2167.76	47.05	promoter	364
CDH24	chr14	54641364	54631991	-	chr14:54642595-54642898	304	152	5	49.74	2167.76	47.05	promoter	-1382
TIGD3	chr19	5894107	5891137	-	chr19:5891765-5893011	1247	445	16	63.09	2167.76	100	promoter	1720
RHOBTB2	chr14	69805545	69784989	-	chr14:69803989-69804564	576	379	8	46.58	2167.76	35.06	promoter	1269
KCNH4	chr11	100759778	100740377	-	chr11:100759533-100760138	606	455	9	46.14	2167.76	33.56	promoter	-57
OLFR1416	chr1	92480619	92479680	-	chr1:92479727-92480662	936	274	13	66.82	2167.76	100	promoter	425
CHRM5	chr2	112480817	112479071	-	chr2:112479385-112480587	1203	641	10	40.21	2167.76	26.28	promoter	832
KLHL21	chr4	152008890	152017677	+	chr4:152008883-152009798	916	790	11	42.56	2167.76	26.91	promoter	450
LHX9	chr1	138842444	138825185	-	chr1:138844103-138844419	317	158	5	49.74	2167.76	47.05	promoter	-1816
LHX9	chr1	138842444	138830943	-	chr1:138844103-138844419	317	158	5	49.74	2167.76	47.05	promoter	-1816
KAT6B	chr14	21499769	21672478	+	chr14:21499144-21500513	1370	503	13	61.87	2167.76	100	promoter	59
KAT6B	chr14	21499784	21672478	+	chr14:21499144-21500513	1370	503	13	61.87	2167.76	100	promoter	44
MIR7653	chr11	78178826	78178887	+	chr11:78178907-78179312	406	281	6	49.61	2167.76	46.68	promoter	283
TLCD1	chr11	78178148	78180819	+	chr11:78178907-78179312	406	281	6	49.61	2167.76	46.68	promoter	961
TLCD1	chr11	78178148	78180819	+	chr11:78178907-78179312	406	281	6	49.61	2167.76	46.68	promoter	961
TLCD1	chr11	78178657	78180819	+	chr11:78178907-78179312	406	281	6	49.61	2167.76	46.68	promoter	452
TLCD1	chr11	78178657	78180819	+	chr11:78178907-78179312	406	281	6	49.61	2167.76	46.68	promoter	452
SYT11	chr3	88772599	88744700	-	chr3:88772205-88772661	457	185	6	48.59	2167.76	43.49	promoter	167
CELF2	chr2	7396000	6539698	-	chr2:7395671-7396193	523	181	7	47.42	2167.76	38.35	promoter	69
CELF2	chr2	7396198	6539698	-	chr2:7395671-7396193	523	181	7	47.42	2167.76	38.35	promoter	267
PTHLH	chr6	147264013	147252108	-	chr6:147263646-147264131	486	324	8	48.06	2167.76	41.25	promoter	125
SRGAP3	chr6	112947266	112717971	-	chr6:112946075-112946714	640	196	6	45.67	2167.76	31.94	promoter	872
OLFR771	chr10	129160982	129160028	-	chr10:129160044-129160885	842	652	10	43.29	2167.76	27.66	promoter	518
UTS2R	chr11	121160270	121161973	+	chr11:121160583-121161117	535	366	6	47.22	2167.76	37.61	promoter	579
ZFP768	chr7	127345314	127342794	-	chr7:127343566-127343984	419	267	6	49.34	2167.76	45.67	promoter	1540
PLXNA4	chr6	32588192	32144556	-	chr6:32586989-32588012	1024	643	10	41.6	2167.76	26.39	promoter	692
FAM78A	chr2	32083705	32066884	-	chr2:32082589-32083273	685	196	8	45.08	2167.76	31.04	promoter	775
TENM4	chr7	96211670	96911092	+	chr7:96209980-96210206	227	113	5	49.74	2167.76	47.05	promoter	-1578
TENM4	chr7	96210636	96911092	+	chr7:96209980-96210206	227	113	5	49.74	2167.76	47.05	promoter	-544
GM20324	chr15	82899079	82905816	+	chr15:82899468-82899761	294	147	5	49.74	2167.76	47.05	promoter	535
TBRG3	chr15	82898461	82890482	-	chr15:82899468-82899761	294	147	5	49.74	2167.76	47.05	promoter	-1153
LRP1	chr10	127621148	127538157	-	chr10:127620304-127620943	640	493	9	45.67	2167.76	31.94	promoter	525
PNMA1	chr12	84148489	84146130	-	chr12:84147405-84148012	608	492	6	46.11	2167.76	33.48	promoter	781
SLC35E3	chr10	117746358	117733677	-	chr10:117745908-117746205	298	149	5	49.74	2167.76	47.05	promoter	302
SH3PXD2A	chr19	47464411	47260173	-	chr19:47463367-47463675	309	154	5	49.74	2167.76	47.05	promoter	891
SH3PXD2A	chr19	47464411	47260173	-	chr19:47463367-47463675	309	154	5	49.74	2167.76	47.05	promoter	891
HGF	chr5	16553900	16619439	+	chr5:16553867-16554369	503	132	6	47.76	2167.76	39.9	promoter	217
HGF	chr5	16553494	16619439	+	chr5:16553867-16554369	503	132	6	47.76	2167.76	39.9	promoter	623
HGF	chr5	16553494	16619439	+	chr5:16553867-16554369	503	132	6	47.76	2167.76	39.9	promoter	623
HGF	chr5	16553494	16619439	+	chr5:16553867-16554369	503	132	6	47.76	2167.76	39.9	promoter	623
HGF	chr5	16553494	16573944	+	chr5:16553867-16554369	503	132	6	47.76	2167.76	39.9	promoter	623
HNF1A	chr5	114971062	114948979	-	chr5:114970599-114971171	573	447	9	46.63	2167.76	35.25	promoter	178
IFNA12	chr4	88603376	88602579	-	chr4:88602725-88603293	569	293	7	46.69	2167.76	35.46	promoter	368
OLFR1413	chr1	92573124	92574206	+	chr1:92573305-92574123	819	641	12	68.56	2167.76	100	promoter	589
SEZ6	chr11	77930838	77979052	+	chr11:77930777-77931511	735	469	7	44.47	2167.76	29.77	promoter	305
SEZ6	chr11	77930838	77979052	+	chr11:77930777-77931511	735	469	7	44.47	2167.76	29.77	promoter	305
GM11190	chr11	77929288	77912126	-	chr11:77930777-77931511	735	469	7	44.47	2167.76	29.77	promoter	-1855
FAM20C	chr5	138755080	138810063	+	chr5:138755640-138756048	409	134	6	49.55	2167.76	46.35	promoter	763
SLC3A2	chr19	8713897	8706881	-	chr19:8713411-8713705	295	147	5	49.74	2167.76	47.05	promoter	340
DNMT3A	chr12	3806979	3914443	+	chr12:3808036-3809056	1021	863	9	41.63	2167.76	26.41	promoter	1566
DNMT3A	chr12	3807159	3914443	+	chr12:3808036-3809056	1021	863	9	41.63	2167.76	26.41	promoter	1386
AI593442	chr9	52679437	52673031	-	chr9:52677115-52678117	1003	482	9	41.78	2167.76	26.47	promoter	1822
GM5577	chr6	87981682	87984180	+	chr6:87980575-87981612	1038	718	9	41.48	2167.76	26.33	promoter	-589
H1FX	chr6	87981482	87980420	-	chr6:87980575-87981612	1038	718	9	41.48	2167.76	26.33	promoter	389
MIR7013	chr3	95004167	95004239	+	chr3:95005682-95006142	461	196	6	48.51	2167.76	43.16	promoter	1744
ADNP	chr2	168207112	168180964	-	chr2:168205530-168205801	272	136	5	49.74	2167.76	47.05	promoter	1447
ADNP	chr2	168207112	168180964	-	chr2:168205530-168205801	272	136	5	49.74	2167.76	47.05	promoter	1447
ADNP	chr2	168207112	168180964	-	chr2:168205530-168205801	272	136	5	49.74	2167.76	47.05	promoter	1447
UNC5A	chr13	54949410	55006018	+	chr13:54948216-54948792	577	107	6	46.57	2167.76	35	promoter	-907
UNC5A	chr13	54949431	55006018	+	chr13:54948216-54948792	577	107	6	46.57	2167.76	35	promoter	-928
OLFR1361	chr13	21659321	21658367	-	chr13:21658342-21659192	851	374	9	43.2	2167.76	27.51	promoter	555
PAX9	chr12	56695470	56712822	+	chr12:56695428-56695851	424	230	6	49.24	2167.76	45.37	promoter	169
FNDC11	chr2	181220015	181222851	+	chr2:181221442-181222455	1014	490	13	65.78	2167.76	100	promoter	1933
PCDHA6	chr18	36967755	37187657	+	chr18:36968855-36969078	224	112	5	49.74	2167.76	47.05	promoter	1211
GM38666	chr18	36967630	37841872	+	chr18:36968855-36969078	224	112	5	49.74	2167.76	47.05	promoter	1336
ANGPT4	chr2	151911206	151945337	+	chr2:151910490-151910774	285	142	5	49.74	2167.76	47.05	promoter	-575
IGF2BP1	chr11	96005944	95957163	-	chr11:96005458-96006214	757	236	8	44.22	2167.76	29.31	promoter	109
SOX11	chr12	27342718	27334267	-	chr12:27341733-27342277	545	358	6	47.06	2167.76	36.97	promoter	714
ZSWIM5	chr4	116877401	116989105	+	chr4:116877320-116877882	563	227	8	46.78	2167.76	35.73	promoter	199
HEXIM1	chr11	103116324	103119724	+	chr11:103117274-103117914	641	322	8	45.66	2167.76	31.89	promoter	1269
KCNA6	chr6	126740674	126708328	-	chr6:126739789-126740291	503	329	6	47.76	2167.76	39.9	promoter	635
PCDHGC5	chr18	37819545	37841872	+	chr18:37820294-37820572	279	139	5	49.74	2167.76	47.05	promoter	887
OLFR453	chr6	42744038	42744992	+	chr6:42744110-42744904	795	197	7	43.79	2167.76	28.51	promoter	468
KLHL38	chr15	58324169	58314572	-	chr15:58323976-58324384	409	225	6	49.55	2167.76	46.35	promoter	-10
ADAMTS15	chr9	30922452	30899154	-	chr9:30921705-30922289	585	404	6	46.45	2167.76	34.67	promoter	456
ADAMTS15	chr9	30920950	30899154	-	chr9:30921705-30922289	585	404	6	46.45	2167.76	34.67	promoter	-1046
IMPDH1	chr6	29216364	29200436	-	chr6:29215221-29215523	303	151	5	49.74	2167.76	47.05	promoter	993
IMPDH1	chr6	29216364	29200436	-	chr6:29215221-29215523	303	151	5	49.74	2167.76	47.05	promoter	993
OVOL2	chr2	144332080	144305175	-	chr2:144331823-144332291	469	180	6	48.36	2167.76	42.46	promoter	24
OVOL2	chr2	144331362	144305175	-	chr2:144331823-144332291	469	180	6	48.36	2167.76	42.46	promoter	-694
DLX1	chr2	71529444	71533981	+	chr2:71529381-71530398	1018	878	11	41.65	2167.76	26.44	promoter	445
OLFR582	chr7	103041480	103042440	+	chr7:103041558-103041860	303	151	5	49.74	2167.76	47.05	promoter	228
6030419C18RIK	chr9	58488602	58499742	+	chr9:58489579-58490390	812	405	10	43.61	2167.76	28.25	promoter	1382
ZXDB	chrX	94724568	94730191	+	chrX:94725718-94726217	500	156	6	47.81	2167.76	40.16	promoter	1399
OLFR646	chr7	104106280	104107219	+	chr7:104106229-104107197	969	372	12	66.37	2167.76	100	promoter	432
RBM39	chr2	156179580	156147240	-	chr2:156177523-156178027	505	307	6	47.72	2167.76	39.65	promoter	1806
TMEM88	chr11	69398234	69396515	-	chr11:69399410-69400123	714	375	7	44.72	2167.76	30.35	promoter	-1532
ZFP362	chr4	128806112	128773084	-	chr4:128805370-128806063	694	181	7	44.97	2167.76	30.82	promoter	396
PSD3	chr8	67818295	67689081	-	chr8:67817787-67818445	659	462	9	45.42	2167.76	31.11	promoter	180
OLFR1440	chr19	12394264	12395212	+	chr19:12394351-12395073	723	469	8	44.61	2167.76	30.14	promoter	447
NGRN	chr7	80261214	80265378	+	chr7:80260140-80260841	702	539	10	44.87	2167.76	30.74	promoter	-724
NGRN	chr7	80261214	80265378	+	chr7:80260140-80260841	702	539	10	44.87	2167.76	30.74	promoter	-724
MIR6910	chr10	79862586	79862652	+	chr10:79861808-79862147	340	170	5	49.74	2167.76	47.05	promoter	-609
OLFR877	chr9	37854819	37855755	+	chr9:37855022-37855359	338	169	5	49.74	2167.76	47.05	promoter	371
BMP4	chr14	46390669	46383524	-	chr14:46390525-46390986	462	315	6	48.49	2167.76	43.06	promoter	-86
BMP4	chr14	46390669	46383524	-	chr14:46390525-46390986	462	315	6	48.49	2167.76	43.06	promoter	-86
BDNF	chr2	109677031	109727043	+	chr2:109675118-109676201	1084	175	11	41.11	2167.76	26.53	promoter	-1372
BDNF	chr2	109675896	109727043	+	chr2:109675118-109676201	1084	175	11	41.11	2167.76	26.53	promoter	-237
BDNF	chr2	109675896	109727043	+	chr2:109675118-109676201	1084	175	11	41.11	2167.76	26.53	promoter	-237
BDNF	chr2	109675896	109727043	+	chr2:109675118-109676201	1084	175	11	41.11	2167.76	26.53	promoter	-237
BDNF	chr2	109674699	109727043	+	chr2:109675118-109676201	1084	175	11	41.11	2167.76	26.53	promoter	960
GALNT4	chr10	99108134	99113247	+	chr10:99108393-99109369	977	848	10	42.01	2167.76	26.53	promoter	746
POC1B	chr10	99107170	99197988	+	chr10:99108393-99109369	977	848	10	42.01	2167.76	26.53	promoter	1710
OLFR1415	chr1	92491753	92490817	-	chr1:92490934-92491438	505	162	6	47.72	2167.76	39.65	promoter	568
4930572O13RIK	chr14	25143241	25139794	-	chr14:25142052-25142381	330	165	5	49.74	2167.76	47.05	promoter	1025
PPP2R5C	chr12	110485738	110583074	+	chr12:110485698-110486039	342	171	5	49.74	2167.76	47.05	promoter	130
PPP2R5C	chr12	110485738	110583074	+	chr12:110485698-110486039	342	171	5	49.74	2167.76	47.05	promoter	130
PPP2R5C	chr12	110485738	110571690	+	chr12:110485698-110486039	342	171	5	49.74	2167.76	47.05	promoter	130
KCND2	chr6	21216108	21729805	+	chr6:21216793-21217237	445	124	6	48.82	2167.76	43.84	promoter	906
AA414768	chrX	12936872	12938541	+	chrX:12937704-12938345	642	312	8	45.64	2167.76	31.86	promoter	1152
OLFR91	chr17	37093872	37092933	-	chr17:37093178-37093848	671	403	7	45.26	2167.76	30.64	promoter	360
OLFR1419	chr19	11871214	11870182	-	chr19:11870798-11871011	214	107	5	49.74	2167.76	47.05	promoter	310
NKX2-4	chr2	147085345	147083875	-	chr2:147083846-147084543	698	499	7	44.92	2167.76	30.83	promoter	1151
TSSK3	chr4	129490770	129489007	-	chr4:129488942-129489591	650	491	7	45.54	2167.76	31.6	promoter	1504
FAM229A	chr4	129491189	129491956	+	chr4:129488942-129489591	650	491	7	45.54	2167.76	31.6	promoter	-1923
NOP2	chr6	125131882	125144753	+	chr6:125130140-125130654	515	184	6	47.55	2167.76	38.91	promoter	-1486
OLFR1062	chr2	86423674	86422718	-	chr2:86423028-86423524	497	297	6	47.86	2167.76	40.51	promoter	399
OLFR806	chr10	129738915	129737973	-	chr10:129738072-129738325	254	127	4	49.74	1734.21	47.05	promoter	717
MIR7006	chr2	181587968	181587899	-	chr2:181586268-181587163	896	350	7	42.76	1734.21	27.13	promoter	1253
NRXN1	chr17	91089605	90033643	-	chr17:91088186-91088434	249	124	4	49.74	1734.21	47.05	promoter	1296
CDK13	chr13	17805097	17715961	-	chr13:17804611-17804840	230	115	4	49.74	1734.21	47.05	promoter	372
CDK13	chr13	17805097	17715961	-	chr13:17804611-17804840	230	115	4	49.74	1734.21	47.05	promoter	372
SPTBN2	chr19	4711222	4752352	+	chr19:4711094-4711729	636	196	6	45.72	1734.21	32.12	promoter	189
OLFR1387	chr11	49459680	49460616	+	chr11:49459784-49460378	595	184	7	46.3	1734.21	34.11	promoter	400
SIX6	chr12	72939881	72944899	+	chr12:72940007-72940615	609	179	7	46.1	1734.21	33.41	promoter	429
PRR9	chr3	92123947	92122203	-	chr3:92122954-92123202	249	124	4	49.74	1734.21	47.05	promoter	870
SPON1	chr7	113765997	114043375	+	chr7:113766136-113766387	252	126	4	49.74	1734.21	47.05	promoter	264
P3H3	chr6	124857687	124841094	-	chr6:124858946-124859146	201	100	4	49.74	1734.21	47.05	promoter	-1358
NMS	chr1	38939148	38950276	+	chr1:38938936-38939145	210	105	4	49.74	1734.21	47.05	promoter	-108
NMS	chr1	38939148	38950276	+	chr1:38938936-38939145	210	105	4	49.74	1734.21	47.05	promoter	-108
MIR2139	chr4	139967620	139967525	-	chr4:139965525-139966200	676	112	7	45.2	1734.21	30.52	promoter	1758
RADIL	chr5	142551098	142484838	-	chr5:142549677-142550509	833	636	7	43.39	1734.21	27.87	promoter	1006
RADIL	chr5	142551098	142484838	-	chr5:142549677-142550509	833	636	7	43.39	1734.21	27.87	promoter	1006
MID1	chrX	169879618	169990797	+	chrX:169879298-169879918	621	509	7	45.93	1734.21	32.81	promoter	-11
MID1	chrX	169879618	169990797	+	chrX:169879298-169879918	621	509	7	45.93	1734.21	32.81	promoter	-11
GLI2	chr1	119053619	118834060	-	chr1:119054033-119054273	241	120	4	49.74	1734.21	47.05	promoter	-533
2810468N07RIK	chr17	25570810	25575043	+	chr17:25570121-25570592	472	176	6	48.31	1734.21	42.12	promoter	-454
SOX8	chr17	25570686	25565892	-	chr17:25570121-25570592	472	176	6	48.31	1734.21	42.12	promoter	330
ZFP385A	chr15	103340086	103313894	-	chr15:103339443-103340211	769	386	8	44.08	1734.21	29.01	promoter	260
NPPA	chr4	148000721	148002074	+	chr4:148000158-148000762	605	441	6	46.16	1734.21	33.6	promoter	-262
TET3	chr6	83456392	83362373	-	chr6:83454937-83455445	509	388	6	47.65	1734.21	39.3	promoter	1202
NUP188	chr2	30286432	30344262	+	chr2:30284410-30285522	1113	148	11	40.88	1734.21	26.38	promoter	-1467
DOLK	chr2	30286354	30284228	-	chr2:30284410-30285522	1113	148	11	40.88	1734.21	26.38	promoter	1389
PAX1	chr2	147364993	147375048	+	chr2:147365744-147366391	648	498	6	45.56	1734.21	31.66	promoter	1074
OLFR419	chr1	174250976	174249888	-	chr1:174249968-174250805	838	193	8	43.33	1734.21	27.77	promoter	590
HOXB6	chr11	96299170	96301569	+	chr11:96298548-96299523	976	187	12	66.28	1734.21	100	promoter	-135
LCMT2	chr2	121140698	121137291	-	chr2:121138890-121139100	211	105	4	49.74	1734.21	47.05	promoter	1704
ADAL	chr2	121140427	121156680	+	chr2:121138890-121139100	211	105	4	49.74	1734.21	47.05	promoter	-1433
ADAL	chr2	121140427	121156680	+	chr2:121138890-121139100	211	105	4	49.74	1734.21	47.05	promoter	-1433
WNT10A	chr1	74792018	74804175	+	chr1:74793261-74793525	265	132	4	49.74	1734.21	47.05	promoter	1374
OLFR447	chr6	42911524	42912457	+	chr6:42911756-42912357	602	420	6	46.2	1734.21	33.79	promoter	532
OTUD5	chrX	7842081	7876626	+	chrX:7841948-7842679	732	587	10	44.51	1734.21	29.87	promoter	232
OTUD5	chrX	7841830	7876626	+	chrX:7841948-7842679	732	587	10	44.51	1734.21	29.87	promoter	483
OTUD5	chrX	7841830	7876626	+	chrX:7841948-7842679	732	587	10	44.51	1734.21	29.87	promoter	483
LHX2	chr2	38339280	38369737	+	chr2:38340664-38341154	491	131	6	47.97	1734.21	40.94	promoter	1628
PLEC	chr15	76199406	76170973	-	chr15:76200475-76200747	273	136	4	49.74	1734.21	47.05	promoter	-1204
PLEC	chr15	76199835	76170973	-	chr15:76200475-76200747	273	136	4	49.74	1734.21	47.05	promoter	-775
PLEC	chr15	76199835	76170973	-	chr15:76200475-76200747	273	136	4	49.74	1734.21	47.05	promoter	-775
PLEC	chr15	76200607	76170973	-	chr15:76200475-76200747	273	136	4	49.74	1734.21	47.05	promoter	-3
EVX2	chr2	74659557	74652990	-	chr2:74659363-74659996	634	190	6	45.75	1734.21	32.17	promoter	-122
CECR6	chr6	120493807	120488938	-	chr6:120492025-120492672	648	446	7	45.56	1734.21	31.66	promoter	1459
MIR129-2	chr2	94241453	94241363	-	chr2:94241767-94242317	551	356	6	46.97	1734.21	36.58	promoter	-588
MIR129B	chr2	94241377	94241442	+	chr2:94241767-94242317	551	356	6	46.97	1734.21	36.58	promoter	664
OLFR117	chr17	37660331	37659377	-	chr17:37659667-37659905	239	119	4	49.74	1734.21	47.05	promoter	546
MAML3	chr3	52105006	51687612	-	chr3:52104331-52104797	467	191	6	48.4	1734.21	42.64	promoter	443
OLFR1360	chr13	21674980	21674000	-	chr13:21674392-21674819	428	291	6	49.16	1734.21	44.94	promoter	375
OLFR1359	chr13	21674942	21674000	-	chr13:21674392-21674819	428	291	6	49.16	1734.21	44.94	promoter	337
LRFN4	chr19	4615667	4611783	-	chr19:4614939-4615601	663	198	6	45.36	1734.21	30.95	promoter	398
KCNV2	chr19	27322618	27337179	+	chr19:27323230-27323911	682	512	6	45.12	1734.21	31.12	promoter	952
GAS5	chr1	161035165	161038537	+	chr1:161034078-161034337	260	130	4	49.74	1734.21	47.05	promoter	-958
ZBTB37	chr1	161034259	161017755	-	chr1:161034078-161034337	260	130	4	49.74	1734.21	47.05	promoter	52
OLFR643	chr7	104059600	104058655	-	chr7:104058748-104058961	214	107	4	49.74	1734.21	47.05	promoter	746
PRKG1	chr19	31664370	30564486	-	chr19:31663582-31664784	1203	843	10	40.21	1734.21	26.28	promoter	188
POU5F2	chr13	78024901	78026296	+	chr13:78025096-78025968	873	127	9	42.98	1734.21	27.3	promoter	630
HOXC5	chr15	103014007	103017429	+	chr15:103014106-103014937	832	562	10	43.4	1734.21	27.89	promoter	514
MIR615	chr15	103014909	103015001	+	chr15:103014106-103014937	832	562	10	43.4	1734.21	27.89	promoter	-388
NR4A3	chr4	48045304	48086446	+	chr4:48045826-48046633	808	364	7	43.65	1734.21	28.33	promoter	925
GANAB	chr19	8898056	8916742	+	chr19:8896941-8897883	943	614	9	42.31	1734.21	26.74	promoter	-645
GANAB	chr19	8898056	8916742	+	chr19:8896941-8897883	943	614	9	42.31	1734.21	26.74	promoter	-645
LIN9	chr1	180641149	180690687	+	chr1:180641410-180641637	228	114	4	49.74	1734.21	47.05	promoter	374
LIN9	chr1	180641149	180690687	+	chr1:180641410-180641637	228	114	4	49.74	1734.21	47.05	promoter	374
ABCC10	chr17	46325766	46303229	-	chr17:46324609-46324871	263	131	4	49.74	1734.21	47.05	promoter	1027
OLFR666	chr7	104893626	104892669	-	chr7:104892862-104893642	781	330	7	43.94	1734.21	28.74	promoter	375
ABCD2	chr15	91191807	91145870	-	chr15:91191070-91191739	670	173	6	45.27	1734.21	30.68	promoter	403
OLFR168	chr16	19530918	19529979	-	chr16:19530605-19530871	267	133	4	49.74	1734.21	47.05	promoter	181
A330032B11RIK	chr19	37173842	37196541	+	chr19:37174509-37175043	535	284	6	47.22	1734.21	37.61	promoter	933
CPEB3	chr19	37176063	37021290	-	chr19:37174509-37175043	535	284	6	47.22	1734.21	37.61	promoter	1288
ZSCAN25	chr5	145283342	145291469	+	chr5:145283363-145283849	487	354	6	48.04	1734.21	41.2	promoter	263
NRXN3	chr12	88794503	90334933	+	chr12:88795155-88795406	252	126	4	49.74	1734.21	47.05	promoter	777
MSANTD1	chr5	34915914	34923839	+	chr5:34917460-34917958	499	308	7	47.83	1734.21	40.26	promoter	1794
MSANTD1	chr5	34915914	34923839	+	chr5:34917460-34917958	499	308	7	47.83	1734.21	40.26	promoter	1794
YLPM1	chr12	84996320	85074533	+	chr12:84996410-84997240	831	179	8	43.41	1734.21	27.92	promoter	504
YLPM1	chr12	84996320	85074533	+	chr12:84996410-84997240	831	179	8	43.41	1734.21	27.92	promoter	504
MIR6946	chr14	20690634	20690703	+	chr14:20689231-20689454	224	112	4	49.74	1734.21	47.05	promoter	-1292
MARCKSL1	chr4	129513580	129515981	+	chr4:129514398-129515497	1100	749	11	40.98	1734.21	26.47	promoter	1367
OLFR1427	chr19	12099637	12098701	-	chr19:12098729-12099489	761	477	8	44.17	1734.21	29.2	promoter	529
SHROOM4	chrX	6400031	6637454	+	chrX:6399715-6400413	699	371	7	44.91	1734.21	30.8	promoter	32
DMTN	chr14	70636048	70602183	-	chr14:70634817-70635395	579	138	6	46.54	1734.21	34.96	promoter	943
CCDC80	chr16	45094052	45127924	+	chr16:45095106-45095764	659	313	7	45.42	1734.21	31.11	promoter	1382
UBQLN3	chr7	104143272	104140622	-	chr7:104141990-104142974	985	144	9	41.94	1734.21	26.47	promoter	791
MIR3547	chr17	25245638	25245550	-	chr17:25245886-25246116	231	115	4	49.74	1734.21	47.05	promoter	-362
MIR1905	chr3	88536382	88536300	-	chr3:88536249-88537133	885	142	8	42.86	1734.21	27.17	promoter	-308
CK137956	chr4	127970841	127927591	-	chr4:127970631-127971249	619	163	6	45.96	1734.21	32.88	promoter	-98
OLFR713	chr7	107036135	107037110	+	chr7:107036379-107036838	460	318	6	48.53	1734.21	43.26	promoter	473
HOXB5OS	chr11	96306910	96291036	-	chr11:96306708-96307215	508	317	6	47.67	1734.21	39.3	promoter	-51
FAM179B	chr12	64965741	65022573	+	chr12:64967316-64967875	560	437	7	46.83	1734.21	35.9	promoter	1854
OLFR826	chr10	130180878	130179936	-	chr10:130180132-130180801	670	473	6	45.27	1734.21	30.68	promoter	412
OLFR875	chr9	37772636	37773640	+	chr9:37772798-37773585	788	638	9	43.87	1734.21	28.59	promoter	555
DCDC2A	chr13	25056003	25210706	+	chr13:25056253-25056520	268	134	4	49.74	1734.21	47.05	promoter	383
DCDC2A	chr13	25056003	25121521	+	chr13:25056253-25056520	268	134	4	49.74	1734.21	47.05	promoter	383
A930024E05RIK	chr5	122989353	122998341	+	chr5:122988333-122988955	623	283	6	45.9	1734.21	32.72	promoter	-710
KDM2B	chr5	122989099	122870675	-	chr5:122988333-122988955	623	283	6	45.9	1734.21	32.72	promoter	456
BRWD3	chrX	108834355	108742207	-	chrX:108833458-108834411	954	616	10	42.21	1734.21	26.69	promoter	421
2810403D21RIK	chrX	108834477	108886896	+	chrX:108833458-108834411	954	616	10	42.21	1734.21	26.69	promoter	-543
3110039I08RIK	chr9	41581252	41592829	+	chr9:41580885-41581103	219	109	4	49.74	1734.21	47.05	promoter	-259
MIR125B-1	chr9	41581925	41582002	+	chr9:41580885-41581103	219	109	4	49.74	1734.21	47.05	promoter	-932
KLHDC7B	chr15	89386890	89388708	+	chr15:89387970-89388691	722	276	8	44.63	1734.21	30.17	promoter	1440
HNF4AOS	chr2	163541721	163493803	-	chr2:163540799-163541029	231	115	4	49.74	1734.21	47.05	promoter	808
MYT1	chr2	181763331	181827775	+	chr2:181763829-181764304	476	109	7	48.24	1734.21	41.95	promoter	735
ARHGEF9	chrX	95166539	95048934	-	chrX:95165607-95166225	619	432	7	45.96	1734.21	32.88	promoter	624
ARHGEF9	chrX	95166539	95048934	-	chrX:95165607-95166225	619	432	7	45.96	1734.21	32.88	promoter	624
ARHGEF9	chrX	95166539	95048934	-	chrX:95165607-95166225	619	432	7	45.96	1734.21	32.88	promoter	624
FBXL6	chr15	76538746	76535727	-	chr15:76540107-76540816	710	563	7	44.77	1734.21	30.55	promoter	-1715
SLC52A2	chr15	76538942	76542130	+	chr15:76540107-76540816	710	563	7	44.77	1734.21	30.55	promoter	1519
BEND3	chr10	43479139	43515417	+	chr10:43477748-43477963	216	108	4	49.74	1734.21	47.05	promoter	-1284
CNTD1	chr11	101279202	101288701	+	chr11:101277798-101278483	686	315	8	45.07	1734.21	30.99	promoter	-1062
COA3	chr11	101278948	101277969	-	chr11:101277798-101278483	686	315	8	45.07	1734.21	30.99	promoter	808
KRTAP16-1	chr11	99986593	99984702	-	chr11:99985482-99986591	1110	170	11	40.9	1734.21	26.4	promoter	557
CELF6	chr9	59589313	59607292	+	chr9:59588625-59589343	719	166	7	44.66	1734.21	30.21	promoter	-330
CHAD	chr11	94565073	94569127	+	chr11:94565108-94565674	567	171	6	46.72	1734.21	35.59	promoter	317
TNFRSF19	chr14	61046855	60963833	-	chr14:61046373-61046619	247	123	4	49.74	1734.21	47.05	promoter	360
OLFR638	chr7	104003258	104004224	+	chr7:104003302-104003801	500	269	6	47.81	1734.21	40.16	promoter	293
CNNM2	chr19	46761608	46878580	+	chr19:46761816-46763272	1457	1131	14	61.07	1734.21	100	promoter	935
CNNM2	chr19	46761608	46878580	+	chr19:46761816-46763272	1457	1131	14	61.07	1734.21	100	promoter	935
GLI2	chr1	119053619	118834060	-	chr1:119051689-119051950	262	131	4	49.74	1734.21	47.05	promoter	1800
RAPGEFL1	chr11	98836784	98853005	+	chr11:98836976-98837521	546	396	6	47.05	1734.21	36.86	promoter	464
MIR3104	chr7	141992178	141992241	+	chr7:141992671-141993322	652	487	6	45.51	1734.21	31.51	promoter	818
OLFR1337	chr4	118782586	118781635	-	chr4:118781987-118782530	544	385	6	47.08	1734.21	37.09	promoter	328
OLFR1259	chr2	89944113	89943183	-	chr2:89943501-89943996	496	169	6	47.88	1734.21	40.55	promoter	365
PDE4B	chr4	102254938	102607262	+	chr4:102254502-102255131	630	484	6	45.81	1734.21	32.35	promoter	-122
PDE4B	chr4	102254741	102555924	+	chr4:102254502-102255131	630	484	6	45.81	1734.21	32.35	promoter	75
PPM1L	chr3	69316917	69555396	+	chr3:69317078-69317741	664	162	7	45.35	1734.21	30.9	promoter	492
RXRG	chr1	167598361	167639623	+	chr1:167598038-167598308	271	135	4	49.74	1734.21	47.05	promoter	-189
ZFP609	chr9	65827564	65691582	-	chr9:65826069-65826886	818	192	7	43.54	1734.21	28.09	promoter	1087
TTI1	chr2	158009360	157981802	-	chr2:158008411-158009303	893	694	9	42.78	1734.21	27.19	promoter	504
ANKRD52	chr10	128377123	128394006	+	chr10:128377104-128377758	655	129	9	45.47	1734.21	31.34	promoter	307
ANP32A	chr9	62341342	62378805	+	chr9:62342100-62342755	656	246	7	45.46	1734.21	31.24	promoter	1085
ADORA1	chr1	134235457	134199214	-	chr1:134234627-134234899	273	136	4	49.74	1734.21	47.05	promoter	695
ADORA1	chr1	134235457	134199214	-	chr1:134234627-134234899	273	136	4	49.74	1734.21	47.05	promoter	695
ADORA1	chr1	134235457	134199214	-	chr1:134234627-134234899	273	136	4	49.74	1734.21	47.05	promoter	695
ADORA1	chr1	134235457	134199214	-	chr1:134234627-134234899	273	136	4	49.74	1734.21	47.05	promoter	695
ADORA1	chr1	134234856	134199214	-	chr1:134234627-134234899	273	136	4	49.74	1734.21	47.05	promoter	94
PDE4DIP	chr3	97768014	97738843	-	chr3:97766917-97767593	677	509	7	45.18	1734.21	30.5	promoter	760
PDE4DIP	chr3	97768014	97738843	-	chr3:97766917-97767593	677	509	7	45.18	1734.21	30.5	promoter	760
UBTF	chr11	102319096	102304562	-	chr11:102317663-102318357	695	566	8	44.96	1734.21	30.78	promoter	1087
UBTF	chr11	102319096	102304562	-	chr11:102317663-102318357	695	566	8	44.96	1734.21	30.78	promoter	1087
UBTF	chr11	102319096	102304562	-	chr11:102317663-102318357	695	566	8	44.96	1734.21	30.78	promoter	1087
UBTF	chr11	102317287	102304562	-	chr11:102317663-102318357	695	566	8	44.96	1734.21	30.78	promoter	-722
OLFR31	chr14	14328112	14329066	+	chr14:14328123-14329042	920	354	10	42.53	1734.21	26.87	promoter	470
KRT27	chr11	99351118	99345564	-	chr11:99350654-99351306	653	212	9	45.5	1734.21	31.45	promoter	139
OLFR19	chr16	16673979	16673049	-	chr16:16673434-16673642	209	104	4	49.74	1734.21	47.05	promoter	442
OLFR457	chr6	42472176	42471234	-	chr6:42471217-42472056	840	375	7	43.31	1734.21	27.72	promoter	540
D230030E09RIK	chr12	118530193	118518296	-	chr12:118529568-118530463	896	138	7	42.76	1734.21	27.13	promoter	178
4930488L21RIK	chr8	93813555	93811693	-	chr8:93812545-93813489	945	391	10	42.29	1734.21	26.76	promoter	539
ZBTB48	chr4	152027671	152019775	-	chr4:152028157-152028736	580	182	6	46.52	1734.21	34.88	promoter	-775
AJUBA	chr14	54577661	54567468	-	chr14:54576637-54577561	925	530	6	42.48	1734.21	26.83	promoter	563
NTN4	chr10	93641048	93745972	+	chr10:93641277-93641938	662	170	6	45.38	1734.21	31.02	promoter	559
KLHL41	chr2	69670119	69684239	+	chr2:69670084-69671131	1048	346	9	41.4	1734.21	26.61	promoter	488
CASK	chrX	13846556	13517080	-	chrX:13845229-13845882	654	546	8	45.48	1734.21	31.38	promoter	1001
CASK	chrX	13846556	13517080	-	chrX:13845229-13845882	654	546	8	45.48	1734.21	31.38	promoter	1001
CASK	chrX	13846556	13517080	-	chrX:13845229-13845882	654	546	8	45.48	1734.21	31.38	promoter	1001
CASK	chrX	13846556	13517080	-	chrX:13845229-13845882	654	546	8	45.48	1734.21	31.38	promoter	1001
HTRA4	chr8	25038962	25024927	-	chr8:25036983-25037205	223	111	4	49.74	1734.21	47.05	promoter	1869
OLFR531	chr7	140401044	140400129	-	chr7:140400151-140400404	254	127	4	49.74	1734.21	47.05	promoter	767
HTR1A	chr13	105443692	105448133	+	chr13:105444459-105445506	1048	854	9	41.4	1734.21	26.61	promoter	1290
ADAMTS17	chr7	66839734	67152625	+	chr7:66839522-66840005	484	297	8	48.09	1734.21	41.44	promoter	29
PDE3A	chr6	141249268	141499351	+	chr6:141249776-141250534	759	453	8	44.19	1734.21	29.24	promoter	886
PLCH2	chr4	155010984	154983114	-	chr4:155008973-155009198	226	113	4	49.74	1734.21	47.05	promoter	1899
PLCH2	chr4	155010984	154983114	-	chr4:155008973-155009198	226	113	4	49.74	1734.21	47.05	promoter	1899
TSPEAR	chr10	77686568	77886769	+	chr10:77686597-77686869	273	136	4	49.74	1734.21	47.05	promoter	164
POLD4	chr19	4231892	4233634	+	chr19:4231280-4231849	570	396	6	46.67	1734.21	35.41	promoter	-328
POLD4	chr19	4232414	4233634	+	chr19:4231280-4231849	570	396	6	46.67	1734.21	35.41	promoter	-850
RANGRF	chr11	68973855	68972483	-	chr11:68973110-68973321	212	106	4	49.74	1734.21	47.05	promoter	640
RANGRF	chr11	68973855	68972483	-	chr11:68973110-68973321	212	106	4	49.74	1734.21	47.05	promoter	640
RANGRF	chr11	68973855	68972483	-	chr11:68973110-68973321	212	106	4	49.74	1734.21	47.05	promoter	640
RANGRF	chr11	68975185	68972483	-	chr11:68973110-68973321	212	106	4	49.74	1734.21	47.05	promoter	1970
MIR129-2	chr2	94241453	94241363	-	chr2:94241217-94241457	241	120	4	49.74	1734.21	47.05	promoter	117
MIR129B	chr2	94241377	94241442	+	chr2:94241217-94241457	241	120	4	49.74	1734.21	47.05	promoter	-41
OLFR654	chr7	104587754	104588780	+	chr7:104587990-104588478	489	257	7	48	1734.21	41.09	promoter	479
TAOK1	chr11	77607815	77529161	-	chr11:77606863-77607686	824	304	6	43.48	1734.21	28.01	promoter	541
PCDH18	chr3	49757316	49743295	-	chr3:49756042-49756997	956	192	8	42.19	1734.21	26.66	promoter	797
OLFR38	chr6	42762053	42763007	+	chr6:42762036-42762662	627	445	7	45.85	1734.21	32.51	promoter	295
SOCS3	chr11	117969366	117966086	-	chr11:117967752-117968214	463	331	6	48.48	1734.21	43	promoter	1384
OLFR52	chr2	86182109	86181149	-	chr2:86181354-86182064	711	191	7	44.76	1734.21	30.51	promoter	401
DPYSL2	chr14	66868600	66802863	-	chr14:66868934-66869186	253	126	4	49.74	1734.21	47.05	promoter	-459
GM5464	chr14	66868849	66871005	+	chr14:66868934-66869186	253	126	4	49.74	1734.21	47.05	promoter	210
MIR6998	chr2	31612420	31612484	+	chr2:31611756-31612358	603	495	6	46.19	1734.21	33.75	promoter	-364
OLFR267	chr4	58785720	58784778	-	chr4:58784789-58785784	996	502	7	41.84	1734.21	26.52	promoter	434
MIR107	chr19	34820773	34820686	-	chr19:34821711-34821969	259	129	4	49.74	1734.21	47.05	promoter	-1066
GLRA2	chrX	165326981	165129016	-	chrX:165326856-165327486	631	268	6	45.79	1734.21	32.27	promoter	-189
PELI1	chr11	21091323	21150327	+	chr11:21091843-21092546	704	273	9	44.84	1734.21	30.71	promoter	871
JMJD8	chr17	25829042	25831843	+	chr17:25827331-25827815	485	118	7	48.07	1734.21	41.38	promoter	-1470
B4GAT1	chr19	5038825	5041134	+	chr19:5038843-5039854	1012	400	11	41.7	1734.21	26.47	promoter	523
TSC22D4	chr5	137745968	137768453	+	chr5:137747025-137747658	634	457	8	45.75	1734.21	32.17	promoter	1373
TSC22D4	chr5	137745968	137759747	+	chr5:137747025-137747658	634	457	8	45.75	1734.21	32.17	promoter	1373
ADGRA1	chr7	139834173	139878088	+	chr7:139833927-139834641	715	600	9	44.71	1734.21	30.33	promoter	110
PTEN	chr19	32757576	32826160	+	chr19:32757621-32758550	930	230	9	42.43	1734.21	26.8	promoter	509
MARS2	chr1	55237176	55240058	+	chr1:55238237-55238742	506	175	6	47.71	1734.21	39.5	promoter	1313
SLC39A10	chr1	46853509	46807543	-	chr1:46852687-46852959	273	136	4	49.74	1734.21	47.05	promoter	687
TNK2	chr16	32644642	32683493	+	chr16:32644018-32644820	803	399	11	43.7	1734.21	28.42	promoter	-224
TNK2	chr16	32644642	32683493	+	chr16:32644018-32644820	803	399	11	43.7	1734.21	28.42	promoter	-224
KMT5B	chr19	3767420	3808829	+	chr19:3767587-3767790	204	102	4	49.74	1734.21	47.05	promoter	268
KMT5B	chr19	3767420	3806324	+	chr19:3767587-3767790	204	102	4	49.74	1734.21	47.05	promoter	268
KMT5B	chr19	3767420	3806324	+	chr19:3767587-3767790	204	102	4	49.74	1734.21	47.05	promoter	268
KMT5B	chr19	3767420	3818303	+	chr19:3767587-3767790	204	102	4	49.74	1734.21	47.05	promoter	268
KMT5B	chr19	3767420	3818303	+	chr19:3767587-3767790	204	102	4	49.74	1734.21	47.05	promoter	268
KMT5B	chr19	3767420	3818303	+	chr19:3767587-3767790	204	102	4	49.74	1734.21	47.05	promoter	268
KMT5B	chr19	3767420	3818303	+	chr19:3767587-3767790	204	102	4	49.74	1734.21	47.05	promoter	268
AGAP3	chr5	24452176	24502047	+	chr5:24452171-24452416	246	123	4	49.74	1734.21	47.05	promoter	117
AGAP3	chr5	24452176	24483184	+	chr5:24452171-24452416	246	123	4	49.74	1734.21	47.05	promoter	117
ASTE1	chr9	105395391	105405756	+	chr9:105396785-105397030	246	123	4	49.74	1734.21	47.05	promoter	1516
NEK11	chr9	105395287	105162466	-	chr9:105396785-105397030	246	123	4	49.74	1734.21	47.05	promoter	-1620
OLFR322	chr11	58665560	58666544	+	chr11:58665803-58666036	234	117	4	49.74	1734.21	47.05	promoter	359
METTL11B	chr1	163725232	163702992	-	chr1:163724873-163725580	708	416	7	44.79	1734.21	30.58	promoter	6
NFAT5	chr8	107293469	107379517	+	chr8:107294489-107294738	250	125	4	49.74	1734.21	47.05	promoter	1144
NFAT5	chr8	107293469	107379517	+	chr8:107294489-107294738	250	125	4	49.74	1734.21	47.05	promoter	1144
NFAT5	chr8	107293469	107379517	+	chr8:107294489-107294738	250	125	4	49.74	1734.21	47.05	promoter	1144
OAF	chr9	43239816	43221277	-	chr9:43239446-43239683	238	119	4	49.74	1734.21	47.05	promoter	252
PRICKLE3	chrX	7657378	7668186	+	chrX:7658379-7658608	230	115	4	49.74	1734.21	47.05	promoter	1115
ANK	chr15	27466676	27594907	+	chr15:27466922-27467176	255	127	4	49.74	1734.21	47.05	promoter	372
RAB30	chr7	92741713	92837117	+	chr7:92741619-92742321	703	408	7	44.86	1734.21	30.73	promoter	256
4632427E13RIK	chr7	92741459	92740705	-	chr7:92741619-92742321	703	408	7	44.86	1734.21	30.73	promoter	-510
KLHL34	chrX	157818434	157821060	+	chrX:157819518-157819777	260	130	4	49.74	1734.21	47.05	promoter	1213
FAM155A	chr8	9771157	9206005	-	chr8:9770122-9771207	1086	282	10	41.09	1734.21	26.51	promoter	493
FAM155A	chr8	9771023	9206009	-	chr8:9770122-9771207	1086	282	10	41.09	1734.21	26.51	promoter	359
KLHL33	chr14	50893255	50891388	-	chr14:50892946-50893147	202	101	4	49.74	1734.21	47.05	promoter	209
CAMKV	chr9	107935919	107949691	+	chr9:107935843-107936318	476	137	6	48.24	1734.21	41.95	promoter	161
DVL1	chr4	155847316	155859303	+	chr4:155847628-155847891	264	132	4	49.74	1734.21	47.05	promoter	443
DVL1	chr4	155847316	155859303	+	chr4:155847628-155847891	264	132	4	49.74	1734.21	47.05	promoter	443
KCNAB1	chr3	65109367	65378225	+	chr3:65109376-65109921	546	190	6	47.05	1734.21	36.86	promoter	281
FGFR2	chr7	130266808	130162450	-	chr7:130264569-130265198	630	194	7	45.81	1734.21	32.35	promoter	1925
FGFR2	chr7	130266808	130162450	-	chr7:130264569-130265198	630	194	7	45.81	1734.21	32.35	promoter	1925
FGFR2	chr7	130266808	130162450	-	chr7:130264569-130265198	630	194	7	45.81	1734.21	32.35	promoter	1925
SIPA1L2	chr8	125492710	125418062	-	chr8:125491641-125492454	814	635	8	43.59	1734.21	28.17	promoter	663
VSIG2	chr9	37539254	37544205	+	chr9:37537389-37537624	236	118	4	49.74	1734.21	47.05	promoter	-1748
AGAP2	chr10	127078906	127093170	+	chr10:127078892-127079855	964	157	8	42.12	1734.21	26.61	promoter	467
AGAP2	chr10	127078906	127093170	+	chr10:127078892-127079855	964	157	8	42.12	1734.21	26.61	promoter	467
OLFR1418	chr19	11855951	11854994	-	chr19:11855583-11855807	225	112	4	49.74	1734.21	47.05	promoter	257
TMEM125	chr4	118543726	118540940	-	chr4:118541585-118542197	613	194	6	46.04	1734.21	33.21	promoter	1836
HOXC5	chr15	103014007	103017429	+	chr15:103011988-103012228	241	120	4	49.74	1734.21	47.05	promoter	-1900
5930412G12RIK	chr5	128600687	128579129	-	chr5:128601384-128602262	879	690	9	42.92	1734.21	27.21	promoter	-1135
FZD10	chr5	128601105	128604093	+	chr5:128601384-128602262	879	690	9	42.92	1734.21	27.21	promoter	717
SMOX	chr2	131491861	131525183	+	chr2:131491831-131492041	211	105	4	49.74	1734.21	47.05	promoter	74
SMOX	chr2	131491861	131525183	+	chr2:131491831-131492041	211	105	4	49.74	1734.21	47.05	promoter	74
SMOX	chr2	131491861	131525183	+	chr2:131491831-131492041	211	105	4	49.74	1734.21	47.05	promoter	74
SMOX	chr2	131491861	131525183	+	chr2:131491831-131492041	211	105	4	49.74	1734.21	47.05	promoter	74
SMOX	chr2	131491861	131525183	+	chr2:131491831-131492041	211	105	4	49.74	1734.21	47.05	promoter	74
SMOX	chr2	131491861	131525183	+	chr2:131491831-131492041	211	105	4	49.74	1734.21	47.05	promoter	74
SMOX	chr2	131491861	131525183	+	chr2:131491831-131492041	211	105	4	49.74	1734.21	47.05	promoter	74
SMOX	chr2	131491861	131525183	+	chr2:131491831-131492041	211	105	4	49.74	1734.21	47.05	promoter	74
SMOX	chr2	131491861	131525183	+	chr2:131491831-131492041	211	105	4	49.74	1734.21	47.05	promoter	74
RHBDL1	chr17	25837127	25834464	-	chr17:25835753-25836862	1110	738	11	40.9	1734.21	26.4	promoter	820
SLC6A6	chr6	91684066	91759063	+	chr6:91685300-91686141	842	736	7	43.29	1734.21	27.66	promoter	1654
LTB4R2	chr14	55761427	55763229	+	chr14:55762492-55762989	498	111	6	47.84	1734.21	40.44	promoter	1313
OLFR552	chr7	102604355	102605309	+	chr7:102604433-102605110	678	354	7	45.17	1734.21	30.48	promoter	416
DLC1	chr8	36952442	36567738	-	chr8:36952294-36952568	275	137	4	49.74	1734.21	47.05	promoter	12
GM14207	chr2	119326197	119321198	-	chr2:119325112-119325342	231	115	4	49.74	1734.21	47.05	promoter	971
DLL4	chr2	119325783	119335666	+	chr2:119325112-119325342	231	115	4	49.74	1734.21	47.05	promoter	-557
OLFR669	chr7	104938527	104939481	+	chr7:104938646-104939389	744	171	7	44.37	1734.21	29.58	promoter	490
SLITRK1	chr14	108914239	108909988	-	chr14:108912062-108913529	1468	658	12	60.98	1734.21	100	promoter	1444
ARVCF	chr16	18392562	18407074	+	chr16:18392583-18392813	231	115	4	49.74	1734.21	47.05	promoter	135
ARVCF	chr16	18392562	18407074	+	chr16:18392583-18392813	231	115	4	49.74	1734.21	47.05	promoter	135
STUB1	chr17	25833361	25830635	-	chr17:25834813-25835079	267	133	4	49.74	1734.21	47.05	promoter	-1584
USP11	chrX	20703908	20720539	+	chrX:20703944-20704217	274	137	4	49.74	1734.21	47.05	promoter	172
OLFR473	chr7	107933521	107934454	+	chr7:107933554-107934460	907	154	10	42.65	1734.21	26.99	promoter	485
OLFR564	chr7	102803479	102804430	+	chr7:102803695-102804327	633	221	7	45.76	1734.21	32.22	promoter	531
ARC	chr15	74672570	74669080	-	chr15:74671100-74672285	1186	343	10	40.33	1734.21	26.31	promoter	878
ARC	chr15	74672570	74669080	-	chr15:74671100-74672285	1186	343	10	40.33	1734.21	26.31	promoter	878
4930480K23RIK	chr14	69732783	69745869	+	chr14:69732144-69732643	500	113	6	47.81	1734.21	40.16	promoter	-390
CHMP7	chr14	69732570	69716978	-	chr14:69732144-69732643	500	113	6	47.81	1734.21	40.16	promoter	177
4930480K23RIK	chr14	69732833	69767113	+	chr14:69732144-69732643	500	113	6	47.81	1734.21	40.16	promoter	-440
PRAF2	chrX	7728570	7731063	+	chrX:7726797-7727063	267	133	4	49.74	1734.21	47.05	promoter	-1641
CARD14	chr11	119314786	119345375	+	chr11:119316074-119316716	643	160	7	45.63	1734.21	31.81	promoter	1608
ADRA1B	chr11	43836489	43774604	-	chr11:43834840-43835734	895	707	7	42.77	1734.21	27.16	promoter	1203
OLFR1260	chr2	89977779	89978712	+	chr2:89977970-89978204	235	117	4	49.74	1734.21	47.05	promoter	307
XPO1	chr11	23256040	23297597	+	chr11:23256165-23256888	724	165	7	44.6	1734.21	30.12	promoter	486
XPO1	chr11	23256040	23297597	+	chr11:23256165-23256888	724	165	7	44.6	1734.21	30.12	promoter	486
OLFR131	chr17	38082976	38082031	-	chr17:38082058-38082816	759	572	9	44.19	1734.21	29.24	promoter	540
2810025M15RIK	chr1	157412351	157420236	+	chr1:157411778-157412422	645	157	6	45.6	1734.21	31.77	promoter	-252
RASAL2	chr1	157412595	157135182	-	chr1:157411778-157412422	645	157	6	45.6	1734.21	31.77	promoter	496
KIF3C	chr12	3365131	3406494	+	chr12:3365059-3366653	1595	1130	14	59.9	1734.21	100	promoter	724
IFNA15	chr4	88558245	88557672	-	chr4:88557674-88558335	662	469	8	45.38	1734.21	31.02	promoter	241
SENP3	chr11	69682084	69673109	-	chr11:69680134-69680816	683	510	7	45.11	1734.21	31.11	promoter	1610
SENP3	chr11	69681970	69673109	-	chr11:69680134-69680816	683	510	7	45.11	1734.21	31.11	promoter	1496
GRM7	chr6	110645511	111567230	+	chr6:110645737-110646749	1013	371	8	41.69	1734.21	26.46	promoter	731
GRM7	chr6	110645597	111567230	+	chr6:110645737-110646749	1013	371	8	41.69	1734.21	26.46	promoter	645
PCDHGA6	chr18	37707228	37841870	+	chr18:37707309-37708048	740	545	9	44.41	1734.21	29.65	promoter	450
OLFR290	chr7	84915780	84916728	+	chr7:84915934-84916378	445	131	6	48.82	1734.21	43.84	promoter	375
CAPRIN1	chr2	103797078	103762944	-	chr2:103796714-103796983	270	135	4	49.74	1734.21	47.05	promoter	230
CAPRIN1	chr2	103797078	103762944	-	chr2:103796714-103796983	270	135	4	49.74	1734.21	47.05	promoter	230
CAPRIN1	chr2	103797640	103767106	-	chr2:103796714-103796983	270	135	4	49.74	1734.21	47.05	promoter	792
CAPRIN1	chr2	103797078	103767106	-	chr2:103796714-103796983	270	135	4	49.74	1734.21	47.05	promoter	230
CAPRIN1	chr2	103797640	103762944	-	chr2:103796714-103796983	270	135	4	49.74	1734.21	47.05	promoter	792
RARB	chr14	16575476	16430839	-	chr14:16574697-16575620	924	176	9	42.49	1734.21	26.85	promoter	318
RARB	chr14	16575476	16430839	-	chr14:16574697-16575620	924	176	9	42.49	1734.21	26.85	promoter	318
OLFR922	chr9	38815407	38816539	+	chr9:38815797-38816060	264	132	4	49.74	1734.21	47.05	promoter	521
DNM3OS	chr1	162217622	162225550	+	chr1:162217301-162218138	838	185	9	43.33	1734.21	27.77	promoter	97
MIR199A-2	chr1	162217813	162217923	+	chr1:162217301-162218138	838	185	9	43.33	1734.21	27.77	promoter	-94
NNAT	chr2	157560077	157562525	+	chr2:157558541-157558758	218	109	4	49.74	1734.21	47.05	promoter	-1428
NNAT	chr2	157560077	157562525	+	chr2:157558541-157558758	218	109	4	49.74	1734.21	47.05	promoter	-1428
NNAT	chr2	157560077	157562525	+	chr2:157558541-157558758	218	109	4	49.74	1734.21	47.05	promoter	-1428
NNAT	chr2	157560077	157562525	+	chr2:157558541-157558758	218	109	4	49.74	1734.21	47.05	promoter	-1428
NNAT	chr2	157560077	157562525	+	chr2:157558541-157558758	218	109	4	49.74	1734.21	47.05	promoter	-1428
TFAP2D	chr1	19103021	19168587	+	chr1:19104288-19104818	531	173	7	47.29	1734.21	37.89	promoter	1531
ZMYND8	chr2	165884838	165784151	-	chr2:165885531-165886002	472	150	6	48.31	1734.21	42.12	promoter	-928
ZMYND8	chr2	165884838	165784151	-	chr2:165885531-165886002	472	150	6	48.31	1734.21	42.12	promoter	-928
ZMYND8	chr2	165884838	165827123	-	chr2:165885531-165886002	472	150	6	48.31	1734.21	42.12	promoter	-928
HAPLN4	chr8	70083528	70090862	+	chr8:70084826-70085083	258	129	4	49.74	1734.21	47.05	promoter	1426
CETN1	chr18	9619469	9618418	-	chr18:9619039-9619274	236	118	4	49.74	1734.21	47.05	promoter	313
SOX9	chr11	112782209	112787757	+	chr11:112782415-112782873	459	139	6	48.55	1734.21	43.35	promoter	434
MIR7060	chr7	127489250	127489387	+	chr7:127489604-127490330	727	181	7	44.57	1734.21	30.03	promoter	716
OLFR231	chr1	174118014	174117090	-	chr1:174117611-174118078	468	132	6	48.38	1734.21	42.52	promoter	170
CNGA4	chr7	105404567	105408738	+	chr7:105405445-105406069	625	149	7	45.88	1734.21	32.62	promoter	1189
KRT33B	chr11	100029868	100023633	-	chr11:100029617-100030107	491	118	6	47.97	1734.21	40.94	promoter	7
TAAR7B	chr10	23999938	24001015	+	chr10:24000248-24000967	720	365	6	44.65	1734.21	30.16	promoter	669
GMPPB	chr9	108049289	108051936	+	chr9:108050555-108051281	727	527	6	44.57	1734.21	30.03	promoter	1628
TUBB4B	chr2	25224702	25222157	-	chr2:25222316-25223378	1063	314	11	41.28	1300.66	26.57	promoter	1856
SEZ6L2	chr7	126950534	126970606	+	chr7:126950318-126951293	976	411	8	42.02	1300.66	26.56	promoter	271
SEZ6L2	chr7	126950534	126970606	+	chr7:126950318-126951293	976	411	8	42.02	1300.66	26.56	promoter	271
SEZ6L2	chr7	126950534	126970606	+	chr7:126950318-126951293	976	411	8	42.02	1300.66	26.56	promoter	271
ASPHD1	chr7	126949581	126945986	-	chr7:126950318-126951293	976	411	8	42.02	1300.66	26.56	promoter	-1224
ASPHD1	chr7	126949581	126946007	-	chr7:126950318-126951293	976	411	8	42.02	1300.66	26.56	promoter	-1224
EMSY	chr7	98656569	98590605	-	chr7:98655963-98656580	618	449	6	45.97	1300.66	32.95	promoter	298
HES1	chr16	30065356	30067796	+	chr16:30066889-30067779	891	592	7	42.8	1300.66	27.19	promoter	1977
CUX2	chr5	122049851	121860215	-	chr5:122051388-122051587	200	100	3	49.74	1300.66	47.05	promoter	-1636
VEZF1	chr11	88068278	88084729	+	chr11:88068275-88069130	856	697	8	43.15	1300.66	27.44	promoter	424
GFAP	chr11	102897200	102887335	-	chr11:102896749-102896954	206	103	3	49.74	1300.66	47.05	promoter	349
GFAP	chr11	102897200	102890165	-	chr11:102896749-102896954	206	103	3	49.74	1300.66	47.05	promoter	349
CAPN6	chrX	143827412	143802236	-	chrX:143827201-143827400	200	100	3	49.74	1300.66	47.05	promoter	112
PIGM	chr1	172376530	172384099	+	chr1:172377116-172377888	773	396	7	44.03	1300.66	28.89	promoter	971
CYR61	chr3	145649985	145646970	-	chr3:145648571-145649456	886	503	6	42.85	1300.66	27.15	promoter	972
C1QTNF5	chr9	44107244	44109187	+	chr9:44107749-44107948	200	100	3	49.74	1300.66	47.05	promoter	604
C1QTNF5	chr9	44107270	44109187	+	chr9:44107749-44107948	200	100	3	49.74	1300.66	47.05	promoter	578
C1QTNF5	chr9	44107308	44109187	+	chr9:44107749-44107948	200	100	3	49.74	1300.66	47.05	promoter	540
MARCH1	chr8	66386300	66471637	+	chr8:66386378-66386577	200	100	3	49.74	1300.66	47.05	promoter	177
SLC25A11	chr11	70647039	70644026	-	chr11:70646780-70646979	200	100	3	49.74	1300.66	47.05	promoter	160
RNF167	chr11	70647286	70651414	+	chr11:70646780-70646979	200	100	3	49.74	1300.66	47.05	promoter	-407
RNF167	chr11	70647286	70651414	+	chr11:70646780-70646979	200	100	3	49.74	1300.66	47.05	promoter	-407
AP2A2	chr7	141562179	141633011	+	chr7:141562247-141562446	200	100	3	49.74	1300.66	47.05	promoter	167
SLC6A9	chr4	117835257	117869305	+	chr4:117835126-117835658	533	350	6	47.25	1300.66	37.75	promoter	134
WSCD2	chr5	113550419	113589725	+	chr5:113551164-113551363	200	100	3	49.74	1300.66	47.05	promoter	844
WBP1	chr6	83121461	83119043	-	chr6:83122068-83122267	200	100	3	49.74	1300.66	47.05	promoter	-706
WBP1	chr6	83121461	83119043	-	chr6:83122068-83122267	200	100	3	49.74	1300.66	47.05	promoter	-706
WBP1	chr6	83121461	83119043	-	chr6:83122068-83122267	200	100	3	49.74	1300.66	47.05	promoter	-706
ORC4	chr2	48949267	48902753	-	chr2:48950248-48950447	200	100	3	49.74	1300.66	47.05	promoter	-1080
MBD5	chr2	48949507	49317069	+	chr2:48950248-48950447	200	100	3	49.74	1300.66	47.05	promoter	840
ORC4	chr2	48949267	48902851	-	chr2:48950248-48950447	200	100	3	49.74	1300.66	47.05	promoter	-1080
ORC4	chr2	48949267	48931746	-	chr2:48950248-48950447	200	100	3	49.74	1300.66	47.05	promoter	-1080
KCNH2	chr5	24329591	24319588	-	chr5:24329264-24329463	200	100	3	49.74	1300.66	47.05	promoter	228
OLFR430	chr1	174069299	174070253	+	chr1:174069261-174070112	852	123	7	43.19	1300.66	27.49	promoter	387
MIR208B	chr14	54975776	54975699	-	chr14:54973904-54974109	206	103	3	49.74	1300.66	47.05	promoter	1770
ADGRD1	chr5	129096749	129204599	+	chr5:129096529-129096728	200	100	3	49.74	1300.66	47.05	promoter	-121
ADGRD1	chr5	129096749	129204599	+	chr5:129096529-129096728	200	100	3	49.74	1300.66	47.05	promoter	-121
MAB21L1	chr3	55782509	55785287	+	chr3:55783020-55783683	664	361	7	45.35	1300.66	30.9	promoter	842
TYSND1	chr10	61695585	61702773	+	chr10:61695910-61696109	200	100	3	49.74	1300.66	47.05	promoter	424
TYSND1	chr10	61695513	61702773	+	chr10:61695910-61696109	200	100	3	49.74	1300.66	47.05	promoter	496
TYSND1	chr10	61695513	61702773	+	chr10:61695910-61696109	200	100	3	49.74	1300.66	47.05	promoter	496
TYSND1	chr10	61695513	61702773	+	chr10:61695910-61696109	200	100	3	49.74	1300.66	47.05	promoter	496
TYSND1	chr10	61695513	61702773	+	chr10:61695910-61696109	200	100	3	49.74	1300.66	47.05	promoter	496
CASK	chrX	13846556	13517080	-	chrX:13846389-13846588	200	100	3	49.74	1300.66	47.05	promoter	68
CASK	chrX	13846556	13517080	-	chrX:13846389-13846588	200	100	3	49.74	1300.66	47.05	promoter	68
CASK	chrX	13846556	13517080	-	chrX:13846389-13846588	200	100	3	49.74	1300.66	47.05	promoter	68
CASK	chrX	13846556	13517080	-	chrX:13846389-13846588	200	100	3	49.74	1300.66	47.05	promoter	68
PSMD11	chr11	80428614	80472133	+	chr11:80428775-80428974	200	100	3	49.74	1300.66	47.05	promoter	260
IFITM10	chr7	142372327	142355507	-	chr7:142370823-142371422	600	467	6	46.23	1300.66	33.82	promoter	1205
IFITM10	chr7	142372259	142326109	-	chr7:142370823-142371422	600	467	6	46.23	1300.66	33.82	promoter	1137
L1CAM	chrX	73880834	73853779	-	chrX:73881633-73881832	200	100	3	49.74	1300.66	47.05	promoter	-898
OLFR157	chr4	43836517	43834751	-	chr4:43835601-43836282	682	193	7	45.12	1300.66	31.12	promoter	576
PDE11A	chr2	76338653	75991131	-	chr2:76338088-76338287	200	100	3	49.74	1300.66	47.05	promoter	466
KCNC4	chr3	107458898	107438302	-	chr3:107458185-107459152	968	793	6	42.09	1300.66	26.6	promoter	230
PHF12	chr11	77982815	78030535	+	chr11:77983316-77984129	814	622	6	43.59	1300.66	28.17	promoter	907
OLFR266	chr3	106822557	106821606	-	chr3:106821665-106822474	810	318	6	43.63	1300.66	28.28	promoter	488
EPHB6	chr6	41605481	41620507	+	chr6:41606325-41606524	200	100	3	49.74	1300.66	47.05	promoter	943
EPHB6	chr6	41605481	41620507	+	chr6:41606325-41606524	200	100	3	49.74	1300.66	47.05	promoter	943
GM29508	chr12	103314769	103312367	-	chr12:103313998-103315211	1214	573	9	40.13	1300.66	26.27	promoter	165
FAM181A	chr12	103314958	103317065	+	chr12:103313998-103315211	1214	573	9	40.13	1300.66	26.27	promoter	-354
CELSR1	chr15	86033777	85898757	-	chr15:86033773-86033972	200	100	3	49.74	1300.66	47.05	promoter	-95
NAP1L5	chr6	58907126	58905232	-	chr6:58905935-58906134	200	100	3	49.74	1300.66	47.05	promoter	1092
SPAG7	chr11	70669416	70663768	-	chr11:70669589-70669788	200	100	3	49.74	1300.66	47.05	promoter	-272
SPAG7	chr11	70669416	70663768	-	chr11:70669589-70669788	200	100	3	49.74	1300.66	47.05	promoter	-272
OTC	chrX	10252304	10321024	+	chrX:10252141-10252340	200	100	3	49.74	1300.66	47.05	promoter	-64
OLFR584	chr7	103085519	103086479	+	chr7:103085754-103086472	719	360	6	44.66	1300.66	30.21	promoter	593
CELSR1	chr15	86033777	85898757	-	chr15:86032011-86032210	200	100	3	49.74	1300.66	47.05	promoter	1667
ACOT7	chr4	152178099	152271855	+	chr4:152179010-152179209	200	100	3	49.74	1300.66	47.05	promoter	1010
MIR709	chr8	84086098	84086186	+	chr8:84084596-84084795	200	100	3	49.74	1300.66	47.05	promoter	-1403
ACTL7A	chr4	56743421	56744925	+	chr4:56743398-56744177	780	662	6	43.96	1300.66	28.78	promoter	366
GATA2	chr6	88198663	88207032	+	chr6:88200064-88200868	805	188	8	43.68	1300.66	28.38	promoter	1802
RIOX1	chr12	83950607	83952953	+	chr12:83951902-83952101	200	100	3	49.74	1300.66	47.05	promoter	1394
OSM	chr11	4236784	4241026	+	chr11:4236531-4236730	200	100	3	49.74	1300.66	47.05	promoter	-154
F8A	chrX	73228305	73230795	+	chrX:73228550-73228749	200	100	3	49.74	1300.66	47.05	promoter	344
OLFR1261	chr2	89993394	89994315	+	chr2:89993516-89994236	721	311	6	44.64	1300.66	30.18	promoter	481
ADGRL1	chr8	83900097	83941954	+	chr8:83899311-83899510	200	100	3	49.74	1300.66	47.05	promoter	-687
OLFR1410	chr1	92607838	92608807	+	chr1:92608066-92608265	200	100	3	49.74	1300.66	47.05	promoter	327
FFAR2	chr7	30821139	30818356	-	chr7:30819937-30820136	200	100	3	49.74	1300.66	47.05	promoter	1103
FFAR2	chr7	30820977	30818356	-	chr7:30819937-30820136	200	100	3	49.74	1300.66	47.05	promoter	941
FFAR2	chr7	30821192	30818356	-	chr7:30819937-30820136	200	100	3	49.74	1300.66	47.05	promoter	1156
FFAR2	chr7	30821648	30818356	-	chr7:30819937-30820136	200	100	3	49.74	1300.66	47.05	promoter	1612
6430584L05RIK	chr6	55396886	55412285	+	chr6:55396275-55396474	200	100	3	49.74	1300.66	47.05	promoter	-512
1810019D21RIK	chr8	106135399	106138722	+	chr8:106132987-106133881	895	182	6	42.77	1300.66	27.16	promoter	-1966
1810019D21RIK	chr8	106135399	106138722	+	chr8:106132987-106133881	895	182	6	42.77	1300.66	27.16	promoter	-1966
1810019D21RIK	chr8	106135399	106138722	+	chr8:106132987-106133881	895	182	6	42.77	1300.66	27.16	promoter	-1966
POGLUT1	chr16	38550256	38525057	-	chr16:38549293-38549492	200	100	3	49.74	1300.66	47.05	promoter	864
POGLUT1	chr16	38550256	38525057	-	chr16:38549293-38549492	200	100	3	49.74	1300.66	47.05	promoter	864
OLFR1301	chr2	111754250	111755189	+	chr2:111754543-111755112	570	389	6	46.67	1300.66	35.41	promoter	577
1700120K04RIK	chr7	127604445	127603902	-	chr7:127602658-127602857	200	100	3	49.74	1300.66	47.05	promoter	1688
CCDC96	chr5	36484587	36488171	+	chr5:36485561-36486335	775	606	6	44.01	1300.66	28.87	promoter	1360
TADA2B	chr5	36484285	36473669	-	chr5:36485561-36486335	775	606	6	44.01	1300.66	28.87	promoter	-1662
GM20324	chr15	82899079	82905816	+	chr15:82898485-82898684	200	100	3	49.74	1300.66	47.05	promoter	-495
TBRG3	chr15	82898461	82890482	-	chr15:82898485-82898684	200	100	3	49.74	1300.66	47.05	promoter	-123
ELF5	chr2	103424067	103450988	+	chr2:103423946-103424145	200	100	3	49.74	1300.66	47.05	promoter	-22
TSHZ3	chr7	36698117	36773457	+	chr7:36699088-36699287	200	100	3	49.74	1300.66	47.05	promoter	1070
GM13889	chr2	93957100	93955809	-	chr2:93955760-93955959	200	100	3	49.74	1300.66	47.05	promoter	1241
NTRK3	chr7	78577838	78300690	-	chr7:78578086-78578656	571	135	6	46.66	1300.66	35.37	promoter	-532
NTRK3	chr7	78577838	78192113	-	chr7:78578086-78578656	571	135	6	46.66	1300.66	35.37	promoter	-532
SFRP2	chr3	83766320	83774314	+	chr3:83766192-83766958	767	100	7	44.1	1300.66	29.06	promoter	254
YBX2	chr11	69935898	69941599	+	chr11:69935452-69935947	496	296	6	47.88	1300.66	40.55	promoter	-199
YBX2	chr11	69936327	69941601	+	chr11:69935452-69935947	496	296	6	47.88	1300.66	40.55	promoter	-628
MN1	chr5	111418165	111457025	+	chr5:111418530-111419631	1102	884	9	40.96	1300.66	26.46	promoter	915
SEMA3A	chr5	13398996	13603485	+	chr5:13399094-13399720	627	211	6	45.85	1300.66	32.51	promoter	410
SEMA3A	chr5	13399308	13603485	+	chr5:13399094-13399720	627	211	6	45.85	1300.66	32.51	promoter	98
1110065P20RIK	chr4	124850730	124849484	-	chr4:124850848-124851047	200	100	3	49.74	1300.66	47.05	promoter	-217
YRDC	chr4	124850758	124855242	+	chr4:124850848-124851047	200	100	3	49.74	1300.66	47.05	promoter	189
1110065P20RIK	chr4	124850564	124849484	-	chr4:124850848-124851047	200	100	3	49.74	1300.66	47.05	promoter	-383
LRFN4	chr19	4615667	4611783	-	chr19:4613458-4614557	1100	363	9	40.98	1300.66	26.47	promoter	1660
MYADML2	chr11	120648337	120646030	-	chr11:120647301-120648059	759	109	7	44.19	1300.66	29.24	promoter	658
MYADML2	chr11	120648337	120646030	-	chr11:120647301-120648059	759	109	7	44.19	1300.66	29.24	promoter	658
ZMYND11	chr13	9764956	9684835	-	chr13:9764431-9764630	200	100	3	49.74	1300.66	47.05	promoter	426
ZMYND11	chr13	9764956	9684835	-	chr13:9764431-9764630	200	100	3	49.74	1300.66	47.05	promoter	426
ZMYND11	chr13	9764956	9684835	-	chr13:9764431-9764630	200	100	3	49.74	1300.66	47.05	promoter	426
ZMYND11	chr13	9765321	9684835	-	chr13:9764431-9764630	200	100	3	49.74	1300.66	47.05	promoter	791
ZMYND11	chr13	9765321	9684835	-	chr13:9764431-9764630	200	100	3	49.74	1300.66	47.05	promoter	791
ZMYND11	chr13	9765321	9684835	-	chr13:9764431-9764630	200	100	3	49.74	1300.66	47.05	promoter	791
ZMYND11	chr13	9763810	9684835	-	chr13:9764431-9764630	200	100	3	49.74	1300.66	47.05	promoter	-720
ZMYND11	chr13	9763810	9684835	-	chr13:9764431-9764630	200	100	3	49.74	1300.66	47.05	promoter	-720
ZMYND11	chr13	9764470	9684835	-	chr13:9764431-9764630	200	100	3	49.74	1300.66	47.05	promoter	-60
ZMYND11	chr13	9764470	9684835	-	chr13:9764431-9764630	200	100	3	49.74	1300.66	47.05	promoter	-60
ZMYND11	chr13	9764470	9684835	-	chr13:9764431-9764630	200	100	3	49.74	1300.66	47.05	promoter	-60
ZMYND11	chr13	9764470	9684835	-	chr13:9764431-9764630	200	100	3	49.74	1300.66	47.05	promoter	-60
MAF	chr8	115706894	115703252	-	chr8:115706401-115706600	200	100	3	49.74	1300.66	47.05	promoter	394
OLFR410	chr11	74335229	74334281	-	chr11:74334442-74335243	802	348	6	43.72	1300.66	28.45	promoter	387
EPHB2	chr4	136836012	136647540	-	chr4:136836155-136837110	956	460	8	42.19	1300.66	26.66	promoter	-620
EPHB2	chr4	136836012	136647540	-	chr4:136836155-136837110	956	460	8	42.19	1300.66	26.66	promoter	-620
HPS6	chr19	46003477	46006173	+	chr19:46004129-46004949	821	450	6	43.51	1300.66	28.03	promoter	1061
FBXL22	chr9	66514593	66508458	-	chr9:66514392-66514591	200	100	3	49.74	1300.66	47.05	promoter	102
CCR10	chr11	101175443	101172997	-	chr11:101173927-101174439	513	348	6	47.59	1300.66	39.1	promoter	1261
CNTNAP1	chr11	101176116	101190720	+	chr11:101173927-101174439	513	348	6	47.59	1300.66	39.1	promoter	-1934
ANKRD50	chr3	38484816	38449260	-	chr3:38483508-38483707	200	100	3	49.74	1300.66	47.05	promoter	1209
MAP3K14	chr11	103267401	103219763	-	chr11:103268999-103269198	200	100	3	49.74	1300.66	47.05	promoter	-1697
MIR6959	chr15	89305732	89305657	-	chr15:89305970-89306169	200	100	3	49.74	1300.66	47.05	promoter	-337
MSL1	chr11	98795768	98807859	+	chr11:98795594-98796616	1023	188	9	41.61	1300.66	26.4	promoter	336
PGP	chr17	24470472	24471596	+	chr17:24470765-24471502	738	135	6	44.44	1300.66	29.69	promoter	661
MIR141	chr6	124717985	124717913	-	chr6:124718784-124718989	206	103	3	49.74	1300.66	47.05	promoter	-901
MIR200C	chr6	124718390	124718321	-	chr6:124718784-124718989	206	103	3	49.74	1300.66	47.05	promoter	-496
TMEM164	chrX	142681725	142838371	+	chrX:142682403-142683050	648	235	6	45.56	1300.66	31.66	promoter	1001
TMEM164	chrX	142681399	142838371	+	chrX:142682403-142683050	648	235	6	45.56	1300.66	31.66	promoter	1327
TMEM164	chrX	142681399	142843494	+	chrX:142682403-142683050	648	235	6	45.56	1300.66	31.66	promoter	1327
G630071F17RIK	chr18	60663409	60671624	+	chr18:60664004-60664203	200	100	3	49.74	1300.66	47.05	promoter	694
PRDM12	chr2	31640036	31655795	+	chr2:31640634-31641447	814	691	7	43.59	1300.66	28.17	promoter	1004
MIR6769B	chr8	71631106	71631046	-	chr8:71629535-71629734	200	100	3	49.74	1300.66	47.05	promoter	1472
MARCH4	chr1	72536564	72427111	-	chr1:72534571-72535252	682	298	6	45.12	1300.66	31.12	promoter	1653
ETV1	chr12	38780081	38868215	+	chr12:38780279-38780478	200	100	3	49.74	1300.66	47.05	promoter	297
ETV1	chr12	38780081	38868215	+	chr12:38780279-38780478	200	100	3	49.74	1300.66	47.05	promoter	297
PCDHB14	chr18	37447656	37451094	+	chr18:37449027-37449226	200	100	3	49.74	1300.66	47.05	promoter	1470
RBM15	chr3	107333289	107326109	-	chr3:107332296-107332860	565	275	6	46.75	1300.66	35.66	promoter	712
1700020D05RIK	chr19	5503787	5502768	-	chr19:5503037-5503236	200	100	3	49.74	1300.66	47.05	promoter	651
PSD2	chr18	35964829	36014716	+	chr18:35965350-35965549	200	100	3	49.74	1300.66	47.05	promoter	620
PSD2	chr18	35964829	36014716	+	chr18:35965350-35965549	200	100	3	49.74	1300.66	47.05	promoter	620
PSD2	chr18	35964829	36014716	+	chr18:35965350-35965549	200	100	3	49.74	1300.66	47.05	promoter	620
GM996	chr2	25580099	25575415	-	chr2:25578155-25578970	816	514	6	43.57	1300.66	28.13	promoter	1537
ABCC10	chr17	46325766	46303229	-	chr17:46323438-46324527	1090	742	7	41.06	1300.66	26.51	promoter	1784
CAMK2A	chr18	60925631	60988152	+	chr18:60925524-60925723	200	100	3	49.74	1300.66	47.05	promoter	-8
RHBDL1	chr17	25837127	25834464	-	chr17:25835291-25835490	200	100	3	49.74	1300.66	47.05	promoter	1737
1190003K10RIK	chr13	64497792	64481245	-	chr13:64497607-64497809	203	101	3	49.74	1300.66	47.05	promoter	85
VSIG10	chr5	117319265	117355006	+	chr5:117318921-117319120	200	100	3	49.74	1300.66	47.05	promoter	-245
RBFOX1	chr16	7069834	7412480	+	chr16:7069602-7070436	835	661	6	43.37	1300.66	27.84	promoter	184
IFFO2	chr4	139574719	139620382	+	chr4:139574973-139575859	887	454	6	42.84	1300.66	27.25	promoter	696
MAGI2	chr5	19907517	20704792	+	chr5:19909271-19909470	200	100	3	49.74	1300.66	47.05	promoter	1853
MAGI2	chr5	19907517	20704791	+	chr5:19909271-19909470	200	100	3	49.74	1300.66	47.05	promoter	1853
STRC	chr2	121380940	121363726	-	chr2:121379047-121379685	639	492	6	45.68	1300.66	32.02	promoter	1575
SCRIB	chr15	76069784	76047162	-	chr15:76071439-76071638	200	100	3	49.74	1300.66	47.05	promoter	-1754
SCRIB	chr15	76069784	76047162	-	chr15:76071439-76071638	200	100	3	49.74	1300.66	47.05	promoter	-1754
SCRIB	chr15	76069784	76047162	-	chr15:76071439-76071638	200	100	3	49.74	1300.66	47.05	promoter	-1754
ST7	chr6	17749169	17943023	+	chr6:17749391-17749590	200	100	3	49.74	1300.66	47.05	promoter	321
ST7	chr6	17749169	17943023	+	chr6:17749391-17749590	200	100	3	49.74	1300.66	47.05	promoter	321
SPATA25	chr2	164828534	164827381	-	chr2:164827292-164828019	728	371	6	44.55	1300.66	30.01	promoter	879
ADRB1	chr19	56722371	56724862	+	chr19:56722469-56723328	860	682	7	43.11	1300.66	27.41	promoter	527
OLFR459	chr6	41772297	41771352	-	chr6:41771530-41771729	200	100	3	49.74	1300.66	47.05	promoter	668
CASKIN1	chr17	24488782	24508907	+	chr17:24488983-24489651	669	217	7	45.29	1300.66	30.74	promoter	534
KCNB1	chr2	167188818	167095968	-	chr2:167188046-167188614	569	277	6	46.69	1300.66	35.46	promoter	489
CCIN	chr4	43983503	43985533	+	chr4:43984512-43985237	726	192	7	44.58	1300.66	30.08	promoter	1371
ATP8A1	chr5	67847431	67618138	-	chr5:67846366-67846565	200	100	3	49.74	1300.66	47.05	promoter	966
ATP8A1	chr5	67847431	67618138	-	chr5:67846366-67846565	200	100	3	49.74	1300.66	47.05	promoter	966
ATP8A1	chr5	67847431	67618138	-	chr5:67846366-67846565	200	100	3	49.74	1300.66	47.05	promoter	966
POU6F1	chr15	100586365	100575317	-	chr15:100585740-100586567	828	666	6	43.44	1300.66	27.97	promoter	212
PRLR	chr15	10177237	10337020	+	chr15:10177483-10177687	205	102	3	49.74	1300.66	47.05	promoter	347
GABRB3	chr7	57591172	57828801	+	chr7:57591279-57591824	546	135	6	47.05	1300.66	36.86	promoter	379
GABRB3	chr7	57590517	57828801	+	chr7:57591279-57591824	546	135	6	47.05	1300.66	36.86	promoter	1034
NEFM	chr14	68125004	68119544	-	chr14:68123683-68124295	613	165	6	46.04	1300.66	33.21	promoter	1016
A230070E04RIK	chr14	68123751	68131371	+	chr14:68123683-68124295	613	165	6	46.04	1300.66	33.21	promoter	237
FAM189B	chr3	89183224	89189289	+	chr3:89182996-89183195	200	100	3	49.74	1300.66	47.05	promoter	-129
TGFB3	chr12	86079041	86056742	-	chr12:86077340-86078120	781	658	7	43.94	1300.66	28.74	promoter	1312
SLC6A8	chrX	73673132	73682500	+	chrX:73673045-73673244	200	100	3	49.74	1300.66	47.05	promoter	12
SLC6A8	chrX	73673132	73682500	+	chrX:73673045-73673244	200	100	3	49.74	1300.66	47.05	promoter	12
SLC6A8	chrX	73673132	73682500	+	chrX:73673045-73673244	200	100	3	49.74	1300.66	47.05	promoter	12
SYNCRIP	chr9	88482397	88455581	-	chr9:88481299-88481992	694	495	6	44.97	1300.66	30.82	promoter	752
SYNCRIP	chr9	88482397	88449363	-	chr9:88481299-88481992	694	495	6	44.97	1300.66	30.82	promoter	752
SYNCRIP	chr9	88482397	88449363	-	chr9:88481299-88481992	694	495	6	44.97	1300.66	30.82	promoter	752
SYNCRIP	chr9	88482397	88449363	-	chr9:88481299-88481992	694	495	6	44.97	1300.66	30.82	promoter	752
OLFR788	chr10	129472693	129473629	+	chr10:129472892-129473091	200	100	3	49.74	1300.66	47.05	promoter	298
DGKEOS	chr11	89060750	89067884	+	chr11:89059933-89060132	200	100	3	49.74	1300.66	47.05	promoter	-718
DGKE	chr11	89060748	89037581	-	chr11:89059933-89060132	200	100	3	49.74	1300.66	47.05	promoter	716
MLH3	chr12	85270591	85234465	-	chr12:85268525-85268724	200	100	3	49.74	1300.66	47.05	promoter	1967
MLH3	chr12	85270599	85234465	-	chr12:85268525-85268724	200	100	3	49.74	1300.66	47.05	promoter	1975
GALNT10	chr11	57645441	57787500	+	chr11:57645589-57645788	200	100	3	49.74	1300.66	47.05	promoter	247
2310002L09RIK	chr4	73950846	73941578	-	chr4:73950572-73950771	200	100	3	49.74	1300.66	47.05	promoter	175
2310002L09RIK	chr4	73950846	73939370	-	chr4:73950572-73950771	200	100	3	49.74	1300.66	47.05	promoter	175
C130021I20RIK	chr2	33641192	33645663	+	chr2:33641032-33641235	204	102	3	49.74	1300.66	47.05	promoter	-59
LMX1B	chr2	33640511	33564535	-	chr2:33641032-33641235	204	102	3	49.74	1300.66	47.05	promoter	-622
FIGN	chr2	64098038	63971507	-	chr2:64097293-64098206	914	174	7	42.58	1300.66	26.92	promoter	289
FIGN	chr2	64098038	63971507	-	chr2:64097293-64098206	914	174	7	42.58	1300.66	26.92	promoter	289
FIGN	chr2	64098038	63971507	-	chr2:64097293-64098206	914	174	7	42.58	1300.66	26.92	promoter	289
PLPP3	chr4	105157346	105232767	+	chr4:105157577-105157782	206	103	3	49.74	1300.66	47.05	promoter	333
TMEM236	chr2	14174523	14221993	+	chr2:14174634-14174833	200	100	3	49.74	1300.66	47.05	promoter	210
4930412B13RIK	chr2	117821927	117909136	+	chr2:117819938-117820137	200	100	3	49.74	1300.66	47.05	promoter	-1890
PRDM1	chr10	44458748	44437173	-	chr10:44456809-44457008	200	100	3	49.74	1300.66	47.05	promoter	1840
ARTN	chr4	117929763	117926159	-	chr4:117928945-117929825	881	567	6	42.9	1300.66	27.2	promoter	379
ARTN	chr4	117929763	117926159	-	chr4:117928945-117929825	881	567	6	42.9	1300.66	27.2	promoter	379
ARTN	chr4	117929763	117926159	-	chr4:117928945-117929825	881	567	6	42.9	1300.66	27.2	promoter	379
ARTN	chr4	117929763	117926159	-	chr4:117928945-117929825	881	567	6	42.9	1300.66	27.2	promoter	379
3110035E14RIK	chr1	9601266	9627142	+	chr1:9601395-9601594	200	100	3	49.74	1300.66	47.05	promoter	228
TAAR5	chr10	23970705	23971719	+	chr10:23970834-23971366	533	336	6	47.25	1300.66	37.75	promoter	394
MYLIP	chr13	45389741	45411940	+	chr13:45391207-45391406	200	100	3	49.74	1300.66	47.05	promoter	1565
SEMA4F	chr6	82939769	82911884	-	chr6:82939397-82939596	200	100	3	49.74	1300.66	47.05	promoter	273
SEMA4F	chr6	82939769	82911884	-	chr6:82939397-82939596	200	100	3	49.74	1300.66	47.05	promoter	273
PSMD6	chr14	14120904	14112184	-	chr14:14120064-14120263	200	100	3	49.74	1300.66	47.05	promoter	741
SLC25A46	chr18	31609902	31580167	-	chr18:31609501-31609700	200	100	3	49.74	1300.66	47.05	promoter	302
MIR214	chr1	162223367	162223477	+	chr1:162223218-162223418	201	100	3	49.74	1300.66	47.05	promoter	-50
SKOR1	chr9	63148961	63138163	-	chr9:63146856-63147552	697	582	6	44.93	1300.66	30.87	promoter	1758
SKOR1	chr9	63147011	63138163	-	chr9:63146856-63147552	697	582	6	44.93	1300.66	30.87	promoter	-192
SKOR1	chr9	63147011	63138163	-	chr9:63146856-63147552	697	582	6	44.93	1300.66	30.87	promoter	-192
SKOR1	chr9	63146980	63138163	-	chr9:63146856-63147552	697	582	6	44.93	1300.66	30.87	promoter	-223
HIST1H1A	chr13	23763667	23764412	+	chr13:23764037-23764236	200	100	3	49.74	1300.66	47.05	promoter	469
HIST1H3A	chr13	23762386	23761884	-	chr13:23764037-23764236	200	100	3	49.74	1300.66	47.05	promoter	-1750
NOG	chr11	89302559	89300637	-	chr11:89301694-89302584	891	457	8	42.8	1300.66	27.19	promoter	421
OLFR683	chr7	105144309	105143349	-	chr7:105143377-105144224	848	196	6	43.23	1300.66	27.55	promoter	509
VWC2L	chr1	70725714	70885381	+	chr1:70725693-70726541	849	670	6	43.22	1300.66	27.53	promoter	402
VWC2L	chr1	70725714	70885397	+	chr1:70725693-70726541	849	670	6	43.22	1300.66	27.53	promoter	402
ZBTB9	chr17	26973178	26976203	+	chr17:26970927-26971703	777	239	6	43.99	1300.66	28.83	promoter	-1864
PSME3	chr11	101316250	101323530	+	chr11:101316373-101316890	518	181	6	47.5	1300.66	38.65	promoter	381
OLFR981	chr9	40022394	40023327	+	chr9:40022430-40023201	772	592	8	44.05	1300.66	28.93	promoter	421
IGF2	chr7	142657496	142650767	-	chr7:142656121-142656320	200	100	3	49.74	1300.66	47.05	promoter	1276
IGF2	chr7	142657496	142650767	-	chr7:142656121-142656320	200	100	3	49.74	1300.66	47.05	promoter	1276
MIR483	chr7	142654996	142654923	-	chr7:142656121-142656320	200	100	3	49.74	1300.66	47.05	promoter	-1224
APLNR	chr2	85136359	85139923	+	chr2:85137033-85137712	680	196	6	45.14	1300.66	31.22	promoter	1013
ADRA2C	chr5	35278565	35281763	+	chr5:35280060-35280827	768	322	7	44.09	1300.66	29.03	promoter	1878
4930593C16RIK	chr9	120930802	120924454	-	chr9:120928990-120929189	200	100	3	49.74	1300.66	47.05	promoter	1713
ATF2	chr2	73892639	73826346	-	chr2:73892511-73892710	200	100	3	49.74	1300.66	47.05	promoter	29
ATF2	chr2	73892639	73826346	-	chr2:73892511-73892710	200	100	3	49.74	1300.66	47.05	promoter	29
ATF2	chr2	73892639	73816508	-	chr2:73892511-73892710	200	100	3	49.74	1300.66	47.05	promoter	29
ATF2	chr2	73892639	73816508	-	chr2:73892511-73892710	200	100	3	49.74	1300.66	47.05	promoter	29
ATF2	chr2	73892639	73816508	-	chr2:73892511-73892710	200	100	3	49.74	1300.66	47.05	promoter	29
ATF2	chr2	73892639	73816508	-	chr2:73892511-73892710	200	100	3	49.74	1300.66	47.05	promoter	29
ATF2	chr2	73892639	73816508	-	chr2:73892511-73892710	200	100	3	49.74	1300.66	47.05	promoter	29
ATF2	chr2	73892639	73816508	-	chr2:73892511-73892710	200	100	3	49.74	1300.66	47.05	promoter	29
ATF2	chr2	73892639	73816508	-	chr2:73892511-73892710	200	100	3	49.74	1300.66	47.05	promoter	29
WFIKKN1	chr17	25880858	25877627	-	chr17:25878534-25879239	706	320	6	44.82	1300.66	30.65	promoter	1972
SLC4A4	chr5	88887259	89239656	+	chr5:88885339-88885538	200	100	3	49.74	1300.66	47.05	promoter	-1821
SLC4A4	chr5	88887259	89239656	+	chr5:88885339-88885538	200	100	3	49.74	1300.66	47.05	promoter	-1821
SLC4A4	chr5	88887259	89239656	+	chr5:88885339-88885538	200	100	3	49.74	1300.66	47.05	promoter	-1821
OLFR145	chr9	37897405	37898338	+	chr9:37898107-37898306	200	100	3	49.74	1300.66	47.05	promoter	801
LPAR6	chr14	73237890	73240358	+	chr14:73238895-73239097	203	101	3	49.74	1300.66	47.05	promoter	1105
MGAT2	chr12	69184157	69186773	+	chr12:69184798-69185644	847	513	6	43.24	1300.66	27.56	promoter	1063
RPL36AL	chr12	69184067	69182733	-	chr12:69184798-69185644	847	513	6	43.24	1300.66	27.56	promoter	-1153
TMEM30B	chr12	73546395	73543113	-	chr12:73545333-73545535	203	101	3	49.74	1300.66	47.05	promoter	962
SLC27A1	chr8	71568926	71586708	+	chr8:71570718-71570917	200	100	3	49.74	1300.66	47.05	promoter	1891
CTBP2	chr7	133015247	132987010	-	chr7:133014892-133015578	687	553	6	45.06	1300.66	30.96	promoter	13
KRT79	chr15	101940324	101929331	-	chr15:101940590-101940789	200	100	3	49.74	1300.66	47.05	promoter	-365
FOXC2	chr8	121116170	121118894	+	chr8:121117359-121117558	200	100	3	49.74	1300.66	47.05	promoter	1288
RAB11A	chr9	64737756	64715299	-	chr9:64736699-64736898	200	100	3	49.74	1300.66	47.05	promoter	958
OLFR1263	chr2	90014931	90015852	+	chr2:90014967-90015782	816	191	7	43.57	1300.66	28.13	promoter	443
PCDHGA3	chr18	37674334	37841872	+	chr18:37674489-37674688	200	100	3	49.74	1300.66	47.05	promoter	254
MEX3A	chr3	88532394	88541394	+	chr3:88531909-88532949	1041	144	6	41.46	1300.66	26.31	promoter	34
FIGNL2	chr15	101054399	101050191	-	chr15:101053435-101054333	899	717	6	42.73	1300.66	27.08	promoter	516
RBM15	chr3	107333289	107326109	-	chr3:107331364-107332142	779	580	6	43.97	1300.66	28.83	promoter	1537
CRABP1	chr9	54764747	54773110	+	chr9:54764861-54765060	200	100	3	49.74	1300.66	47.05	promoter	213
CRABP1	chr9	54764747	54773110	+	chr9:54764861-54765060	200	100	3	49.74	1300.66	47.05	promoter	213
MIR592	chr6	27936750	27936654	-	chr6:27936127-27936326	200	100	3	49.74	1300.66	47.05	promoter	524
INO80DOS	chr1	63114470	63158295	+	chr1:63114152-63114785	634	484	6	45.75	1300.66	32.17	promoter	-2
INO80D	chr1	63114267	63047800	-	chr1:63114152-63114785	634	484	6	45.75	1300.66	32.17	promoter	-201
INO80D	chr1	63114267	63047800	-	chr1:63114152-63114785	634	484	6	45.75	1300.66	32.17	promoter	-201
INO80DOS	chr1	63114739	63158295	+	chr1:63114152-63114785	634	484	6	45.75	1300.66	32.17	promoter	-271
PRPF19	chr19	10898644	10909559	+	chr19:10898917-10899410	494	190	6	47.91	1300.66	40.71	promoter	519
4930455F16RIK	chr16	4229116	4219911	-	chr16:4230346-4230545	200	100	3	49.74	1300.66	47.05	promoter	-1329
4930455F16RIK	chr16	4229116	4219911	-	chr16:4230346-4230545	200	100	3	49.74	1300.66	47.05	promoter	-1329
GM5766	chr16	4229228	4231205	+	chr16:4230346-4230545	200	100	3	49.74	1300.66	47.05	promoter	1217
MIR675	chr7	142577147	142577063	-	chr7:142576251-142576450	200	100	3	49.74	1300.66	47.05	promoter	797
H19	chr7	142578146	142575529	-	chr7:142576251-142576450	200	100	3	49.74	1300.66	47.05	promoter	1796
H19	chr7	142578146	142575529	-	chr7:142576251-142576450	200	100	3	49.74	1300.66	47.05	promoter	1796
CACNA1B	chr2	24763152	24603888	-	chr2:24762328-24762909	582	142	6	46.49	1300.66	34.78	promoter	534
CACNA1B	chr2	24763152	24603888	-	chr2:24762328-24762909	582	142	6	46.49	1300.66	34.78	promoter	534
HOXA11OS	chr6	52245242	52249769	+	chr6:52245286-52246117	832	431	6	43.4	1300.66	27.89	promoter	459
HOXA11	chr6	52245810	52242104	-	chr6:52245286-52246117	832	431	6	43.4	1300.66	27.89	promoter	109
MAP4K2	chr19	6341159	6355619	+	chr19:6341276-6341475	200	100	3	49.74	1300.66	47.05	promoter	216
MAP4K2	chr19	6341159	6355619	+	chr19:6341276-6341475	200	100	3	49.74	1300.66	47.05	promoter	216
MAP4K2	chr19	6341159	6355619	+	chr19:6341276-6341475	200	100	3	49.74	1300.66	47.05	promoter	216
RGS9BP	chr7	35585582	35578995	-	chr7:35584747-35584946	200	100	3	49.74	1300.66	47.05	promoter	736
ANKRD27	chr7	35586246	35609114	+	chr7:35584747-35584946	200	100	3	49.74	1300.66	47.05	promoter	-1400
ANKRD27	chr7	35586246	35639237	+	chr7:35584747-35584946	200	100	3	49.74	1300.66	47.05	promoter	-1400
MFSD5	chr15	102279455	102281744	+	chr15:102280233-102281255	1023	477	6	41.61	1300.66	26.4	promoter	1288
OLFR1419	chr19	11871214	11870182	-	chr19:11870363-11870562	200	100	3	49.74	1300.66	47.05	promoter	752
RUNDC3A	chr11	102393402	102402939	+	chr11:102393355-102394083	729	258	7	44.54	1300.66	29.98	promoter	316
RUNDC3A	chr11	102393402	102402939	+	chr11:102393355-102394083	729	258	7	44.54	1300.66	29.98	promoter	316
ZFP131	chr13	119791122	119765185	-	chr13:119790166-119790761	596	418	6	46.29	1300.66	34.01	promoter	659
ZFP131	chr13	119790458	119765185	-	chr13:119790166-119790761	596	418	6	46.29	1300.66	34.01	promoter	-5
ZFP131	chr13	119790806	119765185	-	chr13:119790166-119790761	596	418	6	46.29	1300.66	34.01	promoter	343
ZFP131	chr13	119790806	119765185	-	chr13:119790166-119790761	596	418	6	46.29	1300.66	34.01	promoter	343
ZFP131	chr13	119790732	119765185	-	chr13:119790166-119790761	596	418	6	46.29	1300.66	34.01	promoter	269
KRTAP17-1	chr11	99993994	99993231	-	chr11:99993867-99994656	790	408	7	43.85	1300.66	28.57	promoter	-267
PRICKLE2	chr6	92706184	92370891	-	chr6:92705790-92706463	674	499	6	45.22	1300.66	30.57	promoter	58
CYC1	chr15	76343522	76345934	+	chr15:76344367-76344566	200	100	3	49.74	1300.66	47.05	promoter	944
CELF2	chr2	6721662	6539698	-	chr2:6721735-6722420	686	277	7	45.07	1300.66	30.99	promoter	-415
ABCA1	chr4	53159895	53030788	-	chr4:53159843-53160042	200	100	3	49.74	1300.66	47.05	promoter	-47
MIR25	chr5	138165404	138165320	-	chr5:138165293-138166106	814	619	6	43.59	1300.66	28.17	promoter	-295
MIR93	chr5	138165610	138165522	-	chr5:138165293-138166106	814	619	6	43.59	1300.66	28.17	promoter	-89
MIR106B	chr5	138165818	138165736	-	chr5:138165293-138166106	814	619	6	43.59	1300.66	28.17	promoter	119
MIR299B	chr12	109710693	109710644	-	chr12:109712271-109712936	666	361	31	99.41	1100	100	promoter	-1910
MIR1197	chr12	109712316	109712436	+	chr12:109712271-109712936	666	361	31	99.41	1100	100	promoter	287
MIR323	chr12	109712507	109712593	+	chr12:109712271-109712936	666	361	31	99.41	1100	100	promoter	96
MIR380	chr12	109711802	109711863	+	chr12:109712271-109712936	666	361	31	99.41	1100	100	promoter	801
MIR299A	chr12	109710637	109710700	+	chr12:109712271-109712936	666	361	31	99.41	1100	100	promoter	1966
MIR329	chr12	109713480	109713577	+	chr12:109712271-109712936	666	361	31	99.41	1100	100	promoter	-877
MIR758	chr12	109712809	109712890	+	chr12:109712271-109712936	666	361	31	99.41	1100	100	promoter	-206
NR2F2	chr7	70360593	70351949	-	chr7:70359950-70361017	1068	153	6	41.24	867.11	26.54	promoter	110
CHST2	chr9	95407270	95400925	-	chr9:95405390-95406429	1040	100	6	41.47	867.11	26.31	promoter	1361
KBTBD7	chr14	79426510	79431038	+	chr14:79427739-79428816	1078	526	6	41.16	867.11	26.54	promoter	1767
HOXB8	chr11	96281904	96285325	+	chr11:96281844-96283377	1534	701	28	62.05	500	100	promoter	706
HDAC4	chr1	92180341	91928778	-	chr1:92179100-92180057	958	380	18	54.88	500	100	promoter	763
GM19710	chr3	89998759	90001325	+	chr3:90000169-90001076	908	525	18	55.79	500	100	promoter	1863
HAX1	chr3	89998716	89995445	-	chr3:90000169-90001076	908	525	18	55.79	500	100	promoter	-1906
HAX1	chr3	89998716	89995445	-	chr3:90000169-90001076	908	525	18	55.79	500	100	promoter	-1906
MIR412	chr12	109743288	109743368	+	chr12:109743114-109743909	796	187	17	41.01	350	26.49	promoter	223
MIR410	chr12	109743714	109743795	+	chr12:109743114-109743909	796	187	17	41.01	350	26.49	promoter	-203
MIR409	chr12	109743157	109743236	+	chr12:109743114-109743909	796	187	17	41.01	350	26.49	promoter	354
MIR369	chr12	109743417	109743496	+	chr12:109743114-109743909	796	187	17	41.01	350	26.49	promoter	94
MIR541	chr12	109742408	109742498	+	chr12:109743114-109743909	796	187	17	41.01	350	26.49	promoter	1103

## Sheet: reference
The comparison is: 2_vs_2--1
Column A: Symbol: Gene symbol.
Column B: Chr: The chromosome that the transcript lies in.
Column C: TSS: The start sites of the transcript.
Column D: TTS: The end sites of the transcript.
Column E: Strand: The strand of the transcript.
Column F: Chr:Start-End: Chr,Start and End of the peak
Column G: Length: Length of peak region.
Column H: Summit_position: Peak summit position related to the start position of peak region.
Column I: TagCounts_in_peak: Number of tags in peak region.
Column J: -10*LOG10(pvalue): -10*log10(pvalue) for the peak region (The cut-off is pvalue <=1e-04, then this value should be >=40).
Column K: Fold_enrichment: Fold enrichment for this region by sample comparisons (The peaks is sorted from high to low according to the fold enrichment value).
Column L: FDR(%): false discovery rate.
Column M: Peak_Classification: Peak classification.
Column N: Peak_to_TSS: The distance of peak center to TSS. ("-" indicates upstream to TSS, "+" indicates downstream to TSS).
