# Supplementary material for: LncRNA MNX1-AS1 promotes progression of intrahepatic cholangiocarcinoma through the MNX1/Hippo axis
Source: Cell Death Dis. 2020 Oct 22;11(10):894. doi: 10.1038/s41419-020-03029-0 (PMC7581777; doi:10.1038/s41419-020-03029-0)
Supplement: Supplementary file 7 — Table-S5. The vendors and catalog numbers of all antibodies in our experiment [file 41419_2020_3029_MOESM7_ESM.xlsx]

## Sheet: Sheet1
Table-S5. The vendors and catalog numbers of all antibodies in our experiment
Antibody	Vendor	Catalog number
MNX1	Abcam	ab79541
c-Myc	Abcam	ab32072
MAZ	Abcam	ab85725
Ki-67	Abcam	ab92742
Ajuba	Abcam	ab244285
MST1	Abcam	ab245190
MST2	Abcam	ab236300
p-Mob	CST	8699S
p-Lats1	CST	8654S
p-YAP1	CST	13008T
YAP1	Abcam	ab52771
GAPDH	Abcam	ab125247
